# Supplementary material for: Methionine-producing tumor micro(be) environment fuels growth of solid tumors
Source: Cell Oncol (Dordr). 2023 Jun 15;46(6):1659–73. doi: 10.1007/s13402-023-00832-7 (PMC10697899; doi:10.1007/s13402-023-00832-7)
Supplement: Supplementary file 2 — Supplementary file2 (XLSX 540 KB) [file 13402_2023_832_MOESM2_ESM.xlsx]

## Sheet: path_abun_unstrat
Supplemental Table 2: PICRUSt2 assessment of metabolic pathway involvement from bacterial community.
				SampleType	Normal	Normal	Normal	Normal	Normal	Normal	Normal	Normal	Normal	Normal	Normal	Normal	Normal	Normal	Normal	Normal	Normal	Normal	Normal	Normal	Normal	Normal	Normal	Normal	Normal	Normal	Normal	Normal	Normal	Normal	Normal	Normal	Normal	Normal	Normal	Normal	Normal	Normal	Normal	Normal	Normal	Normal	Normal	Normal	Normal
pathway	p	FC	rank	BH-P	1	2	3	4	5	6	7	8	9	10	11	12	13	14	15	16	17	18	20	21	22	23	24	25	27	28	29	30	31	32	33	34	35	36	37	38	39	40	41	42	43	44	45	46	47
PWY-6478	0.0284656	0.1046	7	0.00162037	0	0	521.942	0	3080.89	0	0	2899.02	0	0	0	0	6573.62	0	0	0	0	0	0	0	0	0	0	0	0	0	0	0	0	77.5489	0	0	0	0	0	0	0	1220.29	4414.74	3234.22	0	0	0	0	181.172
PYRIDOXSYN-PWY	0.0196416	0.602093	5	0.00115741	7171.9	15283.7	4069	6079.74	13030.9	14930.2	5362.69	4651.81	3267.68	7076.99	4524.7	9732.46	0	8743.07	733.873	13.4783	0	0	13471.3	2906.68	9095.61	8108.11	64.9296	139.109	1070.61	1871.16	11019.1	10420.6	1460.38	0	172.404	3203.81	2712.5	853.62	2518.02	2165.61	379.71	3774.26	3799.52	567.838	1960.65	275.412	2807.9	15761.9	4106.11
NAD-BIOSYNTHESIS-II	0.0338748	0.632378	9	0.00208333	5343.09	13151.8	1618.83	4142.58	7926.75	5751.82	3524.2	2340.33	1338.16	2024.73	2677.47	7165.78	1001.07	5200.88	156.632	1204.9	12.7192	0	11709.7	2986.37	6090.63	6014.28	27.2006	326.989	609.63	1566.83	8039.36	7555.55	1298.43	524.706	104.883	1016.01	2028.47	505.244	913.985	1169.15	1006.38	6546.41	694.567	0	1258.17	2694.87	0	7372.07	3940.61
PWY-5505	0.00981279	0.654958	2	0.000462963	16103	25387.9	4534.97	10521.3	28141.4	21914.8	5436.34	9977.79	17874	10198.4	9697.18	9980.91	8250.7	18629.7	2170.54	1029.48	26.1994	12479.4	14946.6	3252.95	14635.3	9775.24	629.096	4524.69	1137.07	5265.6	11998.6	12074.1	2195.75	2041.18	132.306	3302.24	2145.8	1945.74	1724.23	9419.76	2863.4	5194.83	11958.3	11959	5453.53	284.022	2587.95	16988.1	8178.37
PWY0-42	0.0403484	0.677701	10	0.00231481	4549.73	7997.79	2419.76	2734.77	8769.26	9428.09	3353.68	3616.87	1836.82	1329.54	2979.62	5043.7	1392.83	4038.55	328.289	493.287	0	2415.23	8213.28	5275.55	4862.42	5220.83	191.949	271.885	463.163	595.011	5751.85	4955.5	0	591.862	75.9627	1186.2	568.051	325.163	353.968	3988.07	220.113	4871.33	257.911	5087.87	958.631	186.548	2426.71	9975.68	2039.73
PWY-6151	0.0287317	0.700833	8	0.00185185	15522.7	13627.7	6030.83	9979.2	22312	26669.6	6795.75	5552.86	19602.4	14141.7	5603.35	5349.38	5813.27	14041.5	709.274	5642.91	17.6729	10295.6	15034.7	7502.43	12124.9	8475.5	453.358	4420.29	1387.64	9888.63	9717.51	10203.1	1701.61	3183.3	136.095	4927.43	3039.06	280.734	2829.91	4581.42	2757.9	2339.67	9402	7502.67	3796.01	2791.51	2355.91	17112.5	7121.15
PWY-181	0.045105	1.54361	12	0.00277778	7612.8	0	0	3033.31	559.765	4608.15	1369.98	0	0	2275.5	693.114	1723.28	0	0	0	2527.42	0	0	5738.74	6296.69	0	0	0	234.813	951.128	0	8292.19	10012.8	0	0	248.624	6034.8	2744.2	0	7667.43	1499.12	1884.35	4957.1	3587.04	1676.36	2026.85	115.842	31.7704	6850.51	4985.81
PWY-5676	0.0474937	1.58864	13	0.00300926	3791.95	9694.14	1074.21	5119.29	185.294	2343.14	16.5962	6.1453	1796.91	2871.16	87.9016	3643.26	1085.97	1584.72	146.379	4608.6	0	0	1851.68	12676.9	0	583.006	0	381.098	700.398	1016.78	4316.16	5361.79	0	2894.84	190.736	6355.06	2168.99	840.832	2935.13	1373.86	2112.53	2343.73	1767.54	0	1000.89	14.7383	11.0514	3154.91	3760.32
PWY-6588	0.0127923	1.74082	3	0.000694444	2772.35	0	0	3565.49	142.584	1149.19	11.9922	2884.64	1831.5	658.061	95.7167	1248.36	5276.91	0	17.9831	4262.12	0	0	1024.34	6106.96	0	627.934	0	0	264.477	0	4715.76	4225.43	0	2052.88	122.127	4773	2413.16	0	3054.25	1046.35	1750.26	2405.77	1354.69	580.868	764.473	0	7.9957	2191.75	3069.56
KETOGLUCONMET-PWY	0.0195253	1.83933	4	0.000925926	4482.59	0	0	2088.62	143.515	2084.46	17.9669	0	0	750.225	0	23.9473	0	0	0	778.894	0	0	0	4330.19	0	626.589	15.6718	0	629.685	0	4033.21	3630.27	0	0	77.3326	2544.81	114.33	0	0	1479.53	1164.82	3280.97	777.972	0	1543.01	25.9316	11.9624	3389.43	2399.6
P124-PWY	0.00726518	1.94515	1	0.000231481	2766.79	0	0	3647.83	0	1398.02	11.9889	0	0	670.77	0	15.9869	9.9909	0	0	3671.83	0	0	0	14695	0	0	11.9398	1000.16	1180.49	11.9935	7441.21	4437.34	0	1186.1	115.726	4408.33	1370.41	0	5172.13	1022.14	1590.38	1164.71	1244.51	1224.32	747.207	7517.24	7.9899	2278.87	2390.56
P621-PWY	0.0200357	2.08462	6	0.00138889	1264.22	0	0	1621.33	0	528.388	4	0	0	225.333	0	7.964	0	0	0	1856.8	0	0	0	5060	0	0	0	0	101.197	0	19.8017	1140	0	0	53.9837	2701.85	578.667	0	0	383.781	782.794	1307.89	505.291	389.452	363.719	0	3.9932	841.333	868.888
PWY-3661	0.0415247	46.3399	11	0.0025463	0	0	0	0	0	0	0	0	0	0	0	0	0	0	0	0	0	0	0	0	0	0	0	0	0	0	0	0	0	57.5847	0	49.6601	0	0	0	0	0	0	0	0	0	0	0	0	0
P221-PWY	0.050731	0.594268	14	0.00324074	4077.49	8798.79	1950.63	2867.62	5805.34	6044.98	3924.21	3041.28	871.412	731.671	3174.47	5645.54	7290.77	3995.75	0	0	0	0	10560.3	772.178	3174.07	6500.64	15.9327	0	283.277	493.354	2743.64	8880.89	1703.3	91.6518	75.2844	1341.44	1126.96	514.463	0	650.886	13.1922	1296.29	278.988	640.483	1016.7	63.7479	2270.6	12944	3303.75
FUC-RHAMCAT-PWY	0.0513376	0.0586241	15	0.00347222	0	0	0	0	0	0	0	5.2611	0	17.719	0	0	0	0	0	0	0	0	0	0	0	0	0	0	281.02	0	2957.67	0	0	0	5.7764	0	0	0	0	0	0	0	6230.52	0	0	0	0	0	0
PWY-7376	0.0518169	1.54758	16	0.0037037	2216.81	0	0	1925.14	0	1206.59	5.1294	0	0	1039.43	81.362	2279.63	0	0	508.915	1702.56	0	0	1229.5	10255.4	0	0	18.2441	0	950.324	788.16	9197.4	3569.07	0	495.606	162.352	3527.57	605.144	456.462	3064.26	554.616	932.043	2654.41	2270.48	817.174	1030.07	3737.22	1665.91	9979.82	1800.59
PWY0-1533	0.0524298	1.59134	17	0.00393519	4055.7	0	0	2889.16	0	1884.69	13.0432	2057.85	2075.74	699.952	73.9556	2417.37	5490.87	0	0	4918.67	0	0	1238.62	10240.7	1210.93	0	11.4028	827.882	358.455	400.41	7850.93	4782.73	0	0	218.759	4737.95	1701.98	0	1056.21	527.893	1107	2583.32	2074.62	397.538	1144	23.071	1610.87	10798.1	1397.79
PWY-6641	0.0533901	30.3422	18	0.00416667	0	0	0	0	0	0	0	0	0	0	0	0	0	0	0	0	0	0	0	0	0	0	0	0	0	0	0	0	0	0	0	12.4433	0	0	0	0	0	0	0	0	0	0	0	0	0
PWY-6876	0.055681	1.53979	19	0.00439815	1458.14	0	0	2057.37	0	643.041	5.9981	2884.64	0	333.455	95.7167	1248.36	5276.91	0	0	2469.86	0	0	1024.34	5113.2	0	627.934	0	0	208.828	0	4715.76	4225.43	0	65.0809	13.6301	3008.13	807.737	0	3054.25	540.027	1002.04	2405.77	1073.83	580.868	390.917	0	3.9989	1173.09	1249.34
PWY-7242	0.0626693	1.45028	20	0.00462963	2958.28	50.5809	355.592	2053.34	5919.6	754.212	3062.81	2479.99	2452.29	4930.17	692.284	5031.09	6126.57	2.4797	472.6	3467.96	13.4703	0	6696.88	11332.2	2306.19	1867.32	328.005	3553.7	1329.29	410.466	12090.1	1907.49	201	881.37	71.829	3191.74	643.914	318.712	933.146	4648.53	1188.93	3634.21	16677.3	6093.72	2610.34	4196.23	3.9956	1447.05	2551.08
FUCCAT-PWY	0.0687464	0.322921	21	0.00486111	0	0	0	19.8856	0	51.7698	0	4.5956	1656.28	322.979	0	7.4448	0	0	0	0	0	0	2080.74	0	898.207	0	0	0	283.044	0	3087.43	0	0	0	7.5545	0	1.3387	1.1999	213.465	0	124.172	0	5753.37	0	0	0	0	223.111	2036.05
P122-PWY	0.0731599	1.97155	22	0.00509259	2269.97	0	0	68.8692	0	173.793	10.4811	0	0	586.466	0	0	0	0	0	0	0	0	0	2704.42	0	0	9.4764	0	884.845	10.4803	6.995	0	0	1059.37	42.1413	2.6587	907.736	0	938.543	0	369.227	0	1087.18	0	647.073	0	0	20.887	1776.28
PWY-6396	0.0782924	0.574627	23	0.00532407	2658.36	5557.54	574.671	0	1642	3339.74	2643.88	3.9009	520.564	11927.9	0	114.241	0	2374.91	355.24	0	0	0	6989.41	1845.64	3354.2	3195.29	101.364	0	483.244	250.956	1038.52	6282.8	1141.25	409.683	41.5553	644.892	0	0	0	319.529	0	0	73.7181	267.543	0	0	0	472.289	1801.56
PWY-7431	0.0788672	1.52697	24	0.00555556	3508.33	0	0	3154.12	0	1305.07	11.9532	0	2453.05	649.683	63.9276	1164.66	3106.84	2680.53	258.902	11393.2	0	0	1329.97	17374.5	1718.02	430	18.6067	1175.23	1525.33	1849.62	11460	4608.57	0	2720.88	226.443	7033.36	8433.91	360.972	2935.08	812.154	1590.64	2692.99	1308.29	222.738	1384.25	5694.26	1649.68	27443.8	2460.99
PWY0-845	0.0805005	0.671173	25	0.00578704	8360.58	0.9333	577.514	2297.99	3306.98	1320.74	6.6277	5050.81	2928.11	8387.27	2445.84	2940.18	0	4161.59	203.547	31.348	0	0	4207.84	3912.66	5296.14	350.64	85.1698	194.812	989.498	1317.32	10296.5	5739.99	0	0	180.733	3211.45	3497.56	282.716	2866.64	675.043	557.149	4618.72	4925.81	609.302	2480.48	45.4692	1893.67	14102.6	4472.57
PWY-7456	0.0810359	0.00459169	26	0.00601852	0	0	0	0	0	0	0	0	5.9988	12639.6	0	0	0	0	0	0	16.7085	0	0	0	1817.3	0	0	0	0	0	0	0	0	0	0	0	0	0	0	0	0	0	4337.69	0	0	0	0	0	0
PWY-6545	0.0857031	1.19033	27	0.00625	4973.84	4319.71	6573.46	5367.3	4119.27	2861.1	6454.53	4879.25	8115.97	8120.82	10121.4	7181.43	5293.22	1946	5576.73	6308.21	16.4058	8888.85	9082.94	6387.22	8428.5	5642.57	1558.88	5333.49	1270.42	15497.1	7601.68	6819.43	4833.42	2442.84	39.8946	4568.53	3885.99	5313.27	8025.64	5953.6	2673.9	6101.37	5150.5	12492.2	6044.03	10852.1	4861.36	7710.55	6737.58
PWY-7315	0.0942553	0.37962	28	0.00648148	968.101	0	0	19.9807	0	0	0	6.6568	0	0	0	0	0	0	0	2.9994	0	0	0	0.5	0	0	0	0	405.267	0.66	4458.95	0	0	64.3438	26.1615	0	1.3398	282.448	936.055	0.76	77.4155	0	1964.62	3282.19	0	0	0	0	0
P42-PWY	0.0951879	1.19056	29	0.00671296	18303.9	5504.9	9598.49	7804.5	6957.57	3653.88	9417.73	10473.2	9723.52	22852.6	14289.7	9823.68	7585.91	3554.86	8782.67	9667.81	21.7724	11710.7	12099.6	9272.18	10969.3	7735.71	2376.92	8338.29	1498.18	13992	12632.7	9693.5	5266.97	3571.71	22.9826	6944.85	6188.16	8105.83	7167.63	8357.23	3664.8	8497.87	11349.1	4518	7164.04	16825.5	5771.35	15297.3	11216.6
PWY0-1061	0.0987365	0.77429	30	0.00694444	15520.2	23972.3	8527.88	12751.5	24867.7	30931.5	8018.19	10322.7	20622.1	9154.44	8467.18	14960.9	9139.35	15297.1	1384.95	1773.39	19.8113	12640.8	18060.1	11736.7	14258.4	10673.5	827.408	569.027	1495.21	13750.6	15764.8	12089.7	2286.96	1606.46	194.051	3893.32	2918	2373.4	5133.43	8375.3	3402.96	10298.2	3933.19	12441.7	4687.78	4101.15	4659.03	23873.6	8414.55
GLYCOL-GLYOXDEG-PWY	0.103825	0.147745	31	0.00717593	0	0	0	0	0	0	0	6.655	0	3.9994	0	0	0	0	0	0	0	4.3631	0	0	0	0	0	0	0	0	1592.59	0	0	0	0	0	0.8933	0	0	0	0	0	238.019	0	0	0	0	0	0
RHAMCAT-PWY	0.105475	0.461586	32	0.00740741	1708.31	0	0	0	0	43.1023	1020.97	4.943	505.321	10664.4	1462	0	0	1572.73	0	1.5	9	0	2490.97	0.3333	1664.64	0.9999	0.5009	0	302.544	0	2956.98	967.38	191.501	132.309	5.1376	0.7339	0	0.8571	0	0.5064	0	0	7674.23	0	2490.43	0	0	4135.91	1658.08
CHLOROPHYLL-SYN	0.107578	9.9481	33	0.00763889	0	0	0	0	0	0	0	0	0	0	0	0	0	0	0	0	0	0	0	0	0	0	0	0	0	0	0	0	0	0	13.4586	0	0	0	0	0	0	0	0	0	0	0	0	0	0
PWY-7187	0.114393	0.696573	34	0.00787037	14095.8	3.9992	0	196.856	14146.2	267.504	0	9364.21	11216.6	18542.3	5807.34	0	7629.61	7220.57	14.9208	397.474	16.1986	6122.7	8479.36	10822.1	11566.6	2467.14	361.855	1420.43	1281.21	33.2304	10104.2	29.9273	0	3181.56	55.4332	0	1594.06	7.4775	4100.12	33.6552	826.26	5472.93	7119.88	0	5288.51	597.506	3427.43	16714.3	6019.76
ARGDEG-PWY	0.114693	0.367037	35	0.00810185	1751.76	0	0	0	0	0	0	10.9511	0	0	0	0	0	0	0	3.4496	0	0	0	1.0931	0	0	0	0	311.391	0	1643.16	0	0	0	11.8352	532.358	0	0	0	1.3245	0	0	57.6138	0	0	0	0	0	0
ORNARGDEG-PWY	0.114693	0.367037	36	0.00833333	1751.76	0	0	0	0	0	0	10.9511	0	0	0	0	0	0	0	3.4496	0	0	0	1.0931	0	0	0	0	311.391	0	1643.16	0	0	0	11.8352	532.358	0	0	0	1.3245	0	0	57.6138	0	0	0	0	0	0
GLUCUROCAT-PWY	0.115064	1.59769	37	0.00856481	982.462	0	321.608	29.7101	2760.08	141.079	8.9199	9.9625	1924.92	1324.19	0	11.1605	7.4936	0	388.575	2080.17	11.5568	0	1042.42	7310.67	1438.44	0	11.7981	0	1045.06	317.368	8566.12	1264.22	0	484.834	17.5418	1560.06	2.0058	0	745.592	1.1391	397.422	1500.19	10036.4	0	0	3807.17	0	306.934	513.214
PWY-5971	0.119114	2.52425	38	0.0087963	0	0	0	0	0	0	0	0	0	0	0	0	0	0	0	0	0	0	0	0	0	0	0	0	0	528.399	198.043	0	0	101.776	266.115	0	0	0	0	0	0	0	0	0	7711.28	0	0	0	6177.82
PWY-5741	0.124984	2.02027	39	0.00902778	0	0	0	0	0	0	0	0	0	0	63.8241	3009.01	0	0	13.843	0	0	0	1051.86	250.094	0	0	0	0	155.877	0	3924.82	3365.44	0	0	186.202	39.4108	0	0	3470.82	0	0	1521.85	557.675	0	0	0	0	0	0
ASPASN-PWY	0.130472	0.756738	40	0.00925926	12054.1	11072	3059.21	2518.75	6160.67	10203.1	5960.62	4911.35	4051.07	6025.89	7.9947	2005.85	0	6227.84	265.783	2194.18	22.2951	597.88	12583.2	6805.8	7262.16	6375.92	16.5883	988.474	1059.28	5135.49	6648.23	15150.8	2454.09	2534.77	252.693	4082.46	1328.24	1159.71	4987.86	1458.51	1284.3	1662.53	10885.1	5934.86	1315.63	144.432	1972.77	11153.4	5104.24
PWY-7013	0.131885	0.211067	41	0.00949074	0	0	0	0	0	0	0	12584.2	0	0	0	0	0	0	0	0	0	0	0	0	0	0	0	0	1136.97	1.9799	12697.7	0	0	0	23.6513	0	0	0	2643.41	0	232.094	0	0	0	0	0	0	0	47.952
PWY-7446	0.132922	0.139715	42	0.00972222	0	0	0	0	0	0	0	0	0	0	0	0	0	0	0	0	0	0	0	0	0	0	0	0	228.69	0	2536.49	870.582	0	0	5.1765	0	0	0	0	0	0	0	0	0	0	0	0	0	0
P101-PWY	0.135651	1.95879	43	0.0099537	1417.8	0	0	0	0	67.174	0	0	2345.07	4187.12	2680.45	0	0	0	503.4	0	0	0	1105.31	0	1504.26	0	13.2912	0	0	467.909	0	0	0	117.042	0	1655.28	0	0	265.831	0	115.836	1499.88	217.728	0	860.473	53.2382	0	300.578	149.801
PWY-7007	0.13936	3.40347	44	0.0101852	0	0	0	0	0	0	0	0	21.9957	0	0	0	0	0	0	0	0	0	0	924.044	0	0	0	0	39.7849	0	0	1477.51	0	396.107	9.9277	6.9991	0	0	0	0	0	0	0	0	0	0	0	0	393.733
PWY-5266	0.140204	1.63855	45	0.0104167	2706.98	0	0	2130.27	0	712.091	1178.12	0	0	10190.7	0	210.82	0	0	0	1955.99	0	0	0	1648.77	0	0	0	0	135.789	0	19.8911	0	0	0	36.1878	2214.07	555.924	0	0	0.7594	700.623	2398.64	1042.01	0	365.462	0	2.6539	1181.19	776.728
GOLPDLCAT-PWY	0.142331	0.12748	46	0.0106481	0	0	0	0	0	0	0	10.4061	3.9956	0	0	0	0	0	0	0	0	0	0	0	0	0	0	0	43.5172	0	0	0	0	17.5782	0	0	0	0	0	0	0	0	0	0	0	0	0	0	0
PWY-7255	0.142928	3.68906	47	0.0108796	0	0	0	0	0	0	0	0	0	0	0	0	0	0	0	0	0	0	0	0	0	0	0	0	0	0	0	0	0	303.175	0	0	0	0	0	0	0	0	0	0	0	0	0	0	0
PWY-5920	0.14459	1.25324	48	0.0111111	11956.3	0	0	3721.81	0	1405.59	2432.17	7568.98	7470.05	11252.7	3897.46	7349.83	6412.69	4214.1	1093.51	7982.46	14.7263	1147.67	5219.73	13116.8	9644.46	615.397	249.78	2048.61	1295.35	10206.2	10838.4	8381.97	2320.67	1626.1	250.233	5343.65	5195.1	0	6289.84	1050.61	1570.46	4633.83	1311.44	10426.9	4146.32	5946.35	7.9892	10709.2	2563.03
PWY-5840	0.146044	0.579774	49	0.0113426	7595.57	4.7881	0	0	0	0	0	4984.98	1282.94	16480.9	2165.28	207.609	0	3494.9	96.698	2.3224	7.0362	28.6444	0	803.745	2096.68	0	117.867	0	796.612	2.7054	3669.55	1972.93	0	2175.18	28.7531	9.4892	567.091	0	845.669	1.7291	136.31	0	0	3399.79	3312.21	0	0	6406.78	411.015
PWY-5897	0.148976	0.583508	50	0.0115741	7360.91	4.1898	0	0	0	0	0	5016.18	1209.86	16160.4	2069.69	268.563	0	3345.26	87.5022	2.3331	7.554	30.9246	0	780.855	1939.09	0	117.892	0	799.305	2.5026	3685.43	2056.04	0	2118.76	29.8485	9.7178	554.961	0	833.631	1.6855	127.366	0	0	3405.61	3181.25	0	0	6129.37	381.165
PWY-5898	0.148976	0.583508	51	0.0118056	7360.91	4.1898	0	0	0	0	0	5016.18	1209.86	16160.4	2069.69	268.563	0	3345.26	87.5022	2.3331	7.554	30.9246	0	780.855	1939.09	0	117.892	0	799.305	2.5026	3685.43	2056.04	0	2118.76	29.8485	9.7178	554.961	0	833.631	1.6855	127.366	0	0	3405.61	3181.25	0	0	6129.37	381.165
PWY-5899	0.148976	0.583508	52	0.012037	7360.91	4.1898	0	0	0	0	0	5016.18	1209.86	16160.4	2069.69	268.563	0	3345.26	87.5022	2.3331	7.554	30.9246	0	780.855	1939.09	0	117.892	0	799.305	2.5026	3685.43	2056.04	0	2118.76	29.8485	9.7178	554.961	0	833.631	1.6855	127.366	0	0	3405.61	3181.25	0	0	6129.37	381.165
HCAMHPDEG-PWY	0.149751	2.99398	53	0.0122685	0	0	598.178	404.264	2219.61	0	0	4.9931	0	0	0	0	0	0	0	0	0	0	0	0	0	0	0	0	0	0	0	0	0	0	0	0	0	0	0	0	0	0	0	0	0	0	0	0	0
PWY-6690	0.149751	2.99398	54	0.0125	0	0	598.178	404.264	2219.61	0	0	4.9931	0	0	0	0	0	0	0	0	0	0	0	0	0	0	0	0	0	0	0	0	0	0	0	0	0	0	0	0	0	0	0	0	0	0	0	0	0
PWY-5861	0.149864	0.576824	55	0.0127315	5994.44	3.1924	0	0	0	0	0	4084.58	877.945	12818	1532.61	204.834	0	2565.77	66.4716	1.6551	6.0815	23.5417	0	571.485	1490.25	0	84.9899	0	638.117	1.8741	2760.61	1551.42	0	1478.44	22.3098	6.9761	408.704	0	611.062	1.2423	93.7806	0	0	2617.44	2462.06	0	0	4697.37	279.64
DENOVOPURINE2-PWY	0.151344	0.721189	56	0.012963	18128.4	4.5991	0	226.598	16536.9	307.748	0	10823.7	12980	23948.1	7552.38	0	8858.7	8515.38	17.202	459.384	22.3606	7306.34	10403.9	12943	14734.8	2876.62	612.299	2243.16	1633.08	38.226	11835	34.4232	0	3926.12	64.1977	0	1885.02	8.6114	5093.98	38.7328	969.017	6493.75	11167.9	0	7272.13	697.762	4259.25	18200.1	7686.54
PWY-1541	0.152644	#DIV/0!	57	0.0131944	0	0	0	0	0	0	0	0	0	0	0	0	0	0	0	0	0	0	0	0	0	0	0	0	0	0	0	0	0	0	0	0	0	0	0	0	0	0	0	0	0	0	0	0	0
PWY0-41	0.15394	0.147699	58	0.0134259	0	0	0	0	0	0	0	0	0	0	0	0	0	0	0	0	0	0	0	0	0	0	0	0	381.915	0	3596.97	0	0	73.572	8.2397	0	1.655	0	0	0	0	0	0	0	0	0	0	0	0
PWY-6892	0.154303	0.615057	59	0.0136574	0	1324.05	0	2625.18	4758.5	8804.57	243.851	5914.82	224.894	0	0	6898.15	0	1376.04	1295.74	4.4985	4.9065	2607.84	0	0.75	7942.35	5.9975	0	0	706.531	11.4851	5840.77	2729.91	0	0	26.913	0	1166.02	0	1352.89	4.1386	211.304	0	8953.03	0	202.922	11.9873	0	1571.27	4431.32
METH-ACETATE-PWY	0.154676	0	60	0.0138889	0	0	0	39.9142	0	0	0	0	0	0	0	0	0	0	0	0	0	0	0	0	0	0	0	0	0	0	0	0	0	0	0	0	0	0	0	0	0	0	3888.57	0	0	0	0	0	0
PWY-5273	0.160801	1.62259	61	0.0141204	2706.98	0	0	2130.27	0	712.091	1178.12	0	0	10190.7	0	210.82	0	0	0	1955.99	0	0	0	1648.77	0	0	0	0	135.789	0	19.8911	0	0	0	36.1878	2214.07	555.924	0	0	0	700.623	2398.64	1042.01	0	365.462	0	0	1181.19	776.728
PWY-5838	0.162118	0.604586	62	0.0143519	7798.14	4.7882	0	0	0	0	0	5181.91	1288.9	15108.1	2159.2	305.172	0	3554.18	99.1444	2.4825	8.1331	35.2822	0	842.739	2143.52	0	124.268	0	827.5	2.811	3858.94	2191.12	0	1828.79	32.0803	10.4591	594.431	0	887.284	1.8634	138.995	0	0	3639.91	3181.3	0	0	6410.87	412.017
PWY-5392	0.162422	#DIV/0!	63	0.0145833	0	0	0	0	0	0	0	0	0	0	0	0	0	0	0	0	0	0	0	0	0	0	0	0	0	0	0	0	0	0	0	0	0	0	0	0	0	0	0	0	0	0	0	0	0
PWY-7254	0.162939	0.752946	64	0.0148148	10205.9	17765.9	4139.44	796.917	10543.4	14021.7	8049.88	8176.04	6124.11	19829	0	2676.76	7692.31	9006.72	1101.77	128.165	5.0585	20.982	20288.7	2408.35	10645.9	9797.8	426.909	4253.4	1219.81	2016.84	5934.46	15184.2	3726.23	2892.84	242.761	4232.54	658.709	811.976	5073.34	1650.84	231.533	7480.34	773.509	1873.95	2594.87	134.067	4528.68	22374.1	5839.42
PWY-6992	0.165085	#DIV/0!	65	0.0150463	0	0	0	0	0	0	0	0	0	0	0	0	0	0	0	0	0	0	0	0	0	0	0	0	0	0	0	0	0	0	0	0	0	0	0	0	0	0	0	0	0	0	0	0	0
P341-PWY	0.165316	0.01514	66	0.0152778	0	0	0	0	0	0	0	0	0	0	0	0	0	0	0	0	0	0	2804.31	0	0	0	0	0	0	0	0	0	0	0	0	0	0	0	0	0	0	0	0	0	0	0	0	0	0
PWY-6948	0.170698	#DIV/0!	67	0.0155093	0	0	0	0	0	0	0	0	0	0	0	0	0	0	0	0	0	0	0	0	0	0	0	0	0	0	0	0	0	0	0	0	0	0	0	0	0	0	0	0	0	0	0	0	0
PWY-6182	0.170832	0.71586	68	0.0157407	4433.41	8277.23	2129.91	3085.9	7598.59	10606.2	3579.87	2093.92	843.598	766.891	0	244.177	2629.55	3926.21	230.683	2006.17	0	0	8961.56	5178.21	5219.32	5389.14	13.4289	0	362.226	1136.88	2750.34	9475.55	1430.12	24.4657	116.422	3989.82	698.636	0	0	984.71	864.331	1720.62	306.136	563.498	418.976	28.2127	1346.26	1848.15	3362.06
P162-PWY	0.171356	15.1436	69	0.0159722	0	0	0	0	0	0	0	0	0	0	0	0	0	0	0	0	0	0	0	0	0	0	0	0	0	0	0	35.6405	0	0	0	0	0	5.9426	0	0	0	0	0	0	0	12.1718	0	0	86.8673
PWY-6404	0.172131	#DIV/0!	70	0.0162037	0	0	0	0	0	0	0	0	0	0	0	0	0	0	0	0	0	0	0	0	0	0	0	0	0	0	0	0	0	0	0	0	0	0	0	0	0	0	0	0	0	0	0	0	0
PWY-5863	0.176583	0.582698	71	0.0164352	4396.72	1.5963	0	0	0	0	0	4093.33	871.07	13311.8	1633.74	105.63	0	2130.63	34.7699	1.846	4.093	11.9073	0	481.138	899.7	0	91.789	0	607.71	1.086	2800.96	1343.64	0	1882.68	18.6274	6.5193	361.405	0	577.281	0.8405	70.3316	0	0	2047.99	2673.71	0	0	4769.45	229.173
PWY-5837	0.182533	0.581292	72	0.0166667	4061.27	1.397	0	0	0	0	0	3905.06	781.644	12755.9	1464.28	92.5948	0	2020.92	30.4506	1.6154	3.7561	10.4223	0	429.403	799.879	0	81.0526	0	573.56	0.9503	2728.92	1208.42	0	1775.38	16.5905	5.7065	323.917	0	510.155	0.7355	61.9943	0	0	1840.99	2478.25	0	0	4356.55	201.569
PWY-5647	0.18347	0.293997	73	0.0168981	0	0	0	0	40	0	0	0	515.798	0	0	0	0	0	0	0	0	0	0	0	0	0	0	0	0	0	0	0	0	1508.58	0	12.4033	0	0	0	0	0	567.598	0	390.006	0	0	0	0	0
P125-PWY	0.184505	0.660548	74	0.0171296	2392.76	5810.75	602.849	0	1722.55	3524.25	2635.78	2.6083	2574.57	12401.5	0	119.934	0	2487.5	372.446	0	0	0	7677.39	1028.18	2830.11	3336.17	99.2288	0	337.721	261.406	552.399	7154.41	1191.53	1835.67	42.8688	569.419	0	0	223.263	327.038	79.5908	0	44.9198	200.657	0	0	0	184.511	1872.48
PWY-6629	0.184916	0.227868	75	0.0173611	0	0	0	0	0	0	0	0	0	0	0	0	0	0	0	0	0	0	0	0	0	0	0	0	1280.35	0	12383.7	0	0	0	41.9996	0	0	0	0	0	0	0	0	0	0	0	0	0	0
PWY-5028	0.18946	0.764293	76	0.0175926	12547.9	12254.5	4700.08	9661.32	21748.9	26952.4	4091.8	5586.52	17407.8	1322.36	3465.07	6204.34	8243.64	14763.2	717.484	1311.93	15.5556	10032.2	9401.15	4012.73	9223.46	6736.62	493.418	628.798	333.388	9446.44	7580.94	0	0	1280.8	40.818	2206.08	279.179	572.388	2004.36	7082.06	2846.82	5758.2	999.592	10183.8	2361.75	1846.97	1834.73	18504.8	3890.82
PWY-5420	0.189712	0.341744	77	0.0178241	0	0	0	0	83.2778	0	0	0	1060.46	9138.26	0	0	0	0	0	0	0	2.9208	0	0	0	0	10.0492	0	0	0	0	0	0	1952.13	9.0198	1677.14	0	0	0	0	0	2439.53	0	962.754	0	0	0	0	0
LPSSYN-PWY	0.191663	0.18841	78	0.0180556	0	0	0	0	0	0	0	0	0	0	0	0	0	0	0	0	0	0	0	0	0	0	0	0	533.411	0	6241.27	0	0	0	14.9425	0	0	0	0	0	0	0	0	0	0	0	0	0	0
GALLATE-DEGRADATION-II-PWY	0.19213	2.05273	79	0.018287	0	0	0	0	71.8585	0	368.758	6.6484	0	0	0	0	0	0	434.06	1693.86	0	0	0	0	0	0	0	351.003	0	424.918	0	0	0	154.814	5.7143	0	0	0	0	0	0	1441.49	0	326.8	0	0	0	0	0
PWY-7098	0.193774	1.97323	80	0.0185185	0	0	0	0	0	0	742.67	14.9205	0	0	0	0	0	0	38.75	1866.83	0	0	0	0	0	0	0	0	0	906.965	0	0	0	274.217	0	0	0	0	0	0	0	1516.65	0	0	0	0	0	0	0
PWY-6505	0.194085	0.26315	81	0.01875	0	0	0	0	78.1295	0	0	0	860.406	0	0	0	0	0	0	0	0	0	0	0	0	0	0	0	0	0	0	0	0	1832.36	0	0	0	0	0	0	0	0	0	634.435	0	0	0	0	0
PWY-5181	0.194771	0.731797	82	0.0189815	5378.6	8679.29	1302.63	3379.35	5530.85	8667.51	4519.48	21.2196	689.351	1151.2	0	324.543	3145.37	4300.67	47.3808	4724.13	0	0	11708	8194.96	3196.73	5879.63	24.0232	0	493.281	1048.96	3075.62	10777.7	1555.97	33.4695	149.581	5716.71	1483.16	80.9167	0	1487.36	1288.37	2621.92	345.803	0	260.929	47.3408	1749.96	12497.4	4128.82
PWY-6185	0.197155	0.708856	83	0.019213	4418.11	6982.83	2132.17	2672.81	4962.09	7383.17	3529.6	13.2909	704.272	595.647	0	201.848	2258.61	3177.86	208.904	102.376	0	0	8412.41	2664.74	2905.61	4534.09	18.4322	0	331.523	1805.13	2459.42	8078.59	1397.24	0	72.0649	3684.5	0	0	143.449	565.004	819.192	1522.57	179.962	0	161.221	26.9374	1362.38	5998.6	2622.28
METHGLYUT-PWY	0.200627	0.479109	84	0.0194444	1207.67	0	0	0	0	541.561	0	3.8444	0	4.9854	0	0	0	0	0	0	0	0	0	0	0	0	0	0	0	0	910.536	0	0	0	0	375.557	0	0	0	127.535	0	0	32.9491	0	0	0	0	0	0
PWY-5747	0.202468	0.785941	85	0.0196759	8436.59	12846	5295.43	8687.31	19254.5	22538.5	3881.89	3694.22	15756.5	1940.07	3796.82	7324.82	1150.17	10165.3	456.273	752.955	14	8784.4	8959.8	5509.32	5919.38	6338.48	317.017	270.398	533.165	8316.18	8086.37	6716.8	1013	510.752	85.5173	1907.32	621.899	672.632	1762.9	4678.02	2159.89	5422.71	551.626	6930.11	1967.53	1653.94	2515.7	12067.3	2713.94
GLYCOCAT-PWY	0.203353	1.2079	86	0.0199074	7907.81	2740.24	2009.05	2820.83	6529.35	4344.26	3596.77	518.843	1155.26	9249.2	1294.07	9247.84	2947.79	968.685	2062.44	3556.75	0	6.6731	9900.93	14006.8	6822.91	2832.38	691.141	1957.68	1495	931.968	10803.6	5451.54	0	1579.83	147.287	4071.07	1248.58	2545.43	2165.06	4379.69	1472.18	6718.1	16376.8	9141.11	4447.96	7013.28	3337.35	10957	5554.21
PWY-5419	0.208991	0.347381	87	0.0201389	0	0	0	0	47.9709	0	0	0	897.482	8152.71	0	0	0	0	0	0	0	2.2265	0	0	0	0	5.9258	0	0	0	0	0	0	1879.87	5.9359	1413.64	0	0	0	0	0	2346.88	0	861.829	0	0	0	0	0
PWY-6662	0.213288	0.154662	88	0.0203704	0	0	0	0	0	0	0	2255.83	0	0	0	0	5386.18	0	0	0	0	0	0	0	0	0	0	0	0	0	0	0	0	0	0	0	0	0	0	0	0	1046.17	0	0	0	0	0	0	1.6664
P108-PWY	0.21397	1.22749	89	0.0206019	4171.2	1341.03	0	5470.08	468.573	10234.2	253.673	8822.36	1716.13	22719	143.097	9713.07	2823.17	6469.43	2537.49	10258.3	5.4363	2758.58	1503.9	14857.7	11925.5	480.119	387.07	2125.93	1769.17	2271.21	11857.3	7902.64	0	3089.83	269.527	6779.36	6901.63	248.435	5709.35	835.737	1570.8	4232.67	9044.5	6337.74	933.947	6897.56	5.9952	3237.72	2451.6
PWY-6660	0.21418	0.165956	90	0.0208333	0	0	0	0	0	0	0	2473.41	0	0	0	0	5680.58	0	0	0	0	0	0	0	0	0	0	0	0	0	0	0	0	0	0	0	0	0	0	0	0	1218.91	0	0	0	0	0	0	1.9995
COBALSYN-PWY	0.215155	0.826945	91	0.0210648	10340.3	18623.8	5380.27	8720.41	22265.6	24800.4	5456.53	8204.81	17578.8	14242.1	3386.88	7004.88	5396.77	11356.6	915.839	2032.65	26.2122	9658.02	14495.8	14758.7	11452.3	7356.45	436.149	641.306	1387.43	10845	13986.9	8419.09	1578.61	1023.25	213.125	4724.28	981.953	1139.16	5502.49	7231.78	2972.86	5755.45	10812.3	12031.3	2599.48	3964.21	3156.25	17450.3	5473.28
PWY-5655	0.216233	0.305529	92	0.0212963	0	0	0	0	78.1295	0	0	0	0	0	0	0	0	0	0	0	0	0	0	0	0	0	0	0	0	0	0	0	0	54.6496	0	0	0	0	0	0	0	1104.75	0	634.435	0	0	0	0	0
PWY-6338	0.216284	1.89235	93	0.0215278	0	0	0	0	0	0	663.741	13.2658	0	0	0	0	0	0	34.5216	1709.16	0	0	0	0	0	0	0	475.094	0	808.623	0	0	0	248.505	0	0	0	0	0	0	0	1408.69	0	0	0	0	0	0	0
PWY-7097	0.216284	1.89235	94	0.0217593	0	0	0	0	0	0	663.741	13.2658	0	0	0	0	0	0	34.5216	1709.16	0	0	0	0	0	0	0	475.094	0	808.623	0	0	0	248.505	0	0	0	0	0	0	0	1408.69	0	0	0	0	0	0	0
PWY490-3	0.219839	1.35798	95	0.0219907	1143.3	0	0	1787.06	2468.73	546.018	1176.04	0.57	768.735	252.738	71.9012	2223.79	0	0.93	0	4.4946	2.9444	4.4998	795.842	2056.61	0	1.125	0.5699	0	280.205	0	4147.57	3898.47	223.884	1322.46	132.905	2372.5	634.494	0	1501.84	414.681	852.073	1617.29	3068.41	0	297.403	5.9992	2.9997	942.37	1544.11
PWY-7003	0.222935	2.70996	96	0.0222222	0	0	0	58.5872	406.254	0	0	0	3356.79	0	0	0	0	0	0	7.1948	0	0	0	2.4996	0	0	0	0	132.931	0	5.8517	0	0	935.987	13.4281	2.196	0	0	0	1.8233	173.87	0	0	0	0	0	0	460.652	822.779
PWY0-1415	0.2315	0.729596	97	0.0224537	11611.4	1.2	0	0	0	80.8574	1984.64	7211.28	6308.42	9923.85	3213.2	0	6397.46	3429.94	31.172	4.4985	15.0952	882.579	4277.45	1907.05	2628.34	2.2497	195.455	1576.89	983.587	9216.73	5806.93	2006.4	1994.78	1385.74	14.4581	11.6264	643.994	0	5185.82	5.9971	602.967	1774.09	0	9697.89	3579.18	0	0	9196.28	741.67
PWY-6269	0.233405	0.829711	98	0.0226852	10428.5	18755.9	5436.75	8819.25	22535.3	25070.5	5442.78	8249.09	17805.8	13299.7	3403.74	6217.44	5469	11459.3	916.57	2031.17	26.2433	9747.06	14226.7	14590.3	10688.5	7347.7	440.987	640.751	1324.82	10637.6	12687.3	6589.65	0	856.676	145.668	4700.82	907.585	1149.22	3517.72	7336.91	2960.32	5028.34	10466.3	9527.66	2624.16	3967.48	3149.52	17575.5	5442.27
P381-PWY	0.23357	2.55978	99	0.0229167	0	0	0	0	0	0	0	0	0	0	0	0	0	0	0	0	0	0	0	0	0	0	0	0	611.351	0	195.975	32.7892	0	0	35.6718	0	0	0	0	0	555.847	0	309.153	0	0	0	0	0	112.42
PWY-5183	0.2361	2.2824	100	0.0231481	0	0	0	1056.63	0	0	0	0	11.8688	254.458	0	0	0	0	0	0	0	0	0	0	0	0	0	0	0	0	0	0	0	0	0	0	0	0	0	0	0	1305.75	0	0	0	0	0	0	0
PWY-1882	0.240428	174.045	101	0.0233796	0	0	0	0	0	0	0	0	0	0	0	0	0	0	0	0	0	0	0	0	0	0	0	0	0	0	0	0	0	0	19.3529	0	0	0	0	0	0	0	0	0	0	0	0	0	0
PWY-7198	0.24151	0.124951	102	0.0236111	0	0	0	34.9344	0	0	0	0	0	0	0	0	0	0	0	0	0	0	0	0	0	0	0	0	0	0	0	0	0	0	0	0	0	0	0	0	0	0	2592.72	0	0	0	0	0	0
LACTOSECAT-PWY	0.252944	2.20396	103	0.0238426	1346.83	0	0	0	0	0	0	0	0	600.561	0	0	0	0	0	0	0	0	0	0	0	0	91.4286	0	218.211	0	1.7775	0	0	0	4.6937	0	0	0	0	0	0	0	0	0	330.002	0	0	0	0
PWY0-781	0.255553	1.18643	104	0.0240741	14060.2	3.3995	3080.65	6030.62	8981.91	3030.29	3964.4	8135.47	8978.89	18071	6127.16	7360.79	21.1999	6891.03	1531.76	5779.15	13.0354	73.3167	9792.07	12638.3	11900.9	2238.19	492.04	3495.7	1755.21	1858.93	11852.6	9531.59	928.112	2980.18	231.453	6505.79	3112.33	1497.97	4311.08	1903.32	2475.95	9390.64	5306.8	0	6052.35	109.463	3658.08	16325.4	5899.05
PWY-7210	0.256622	0.145779	105	0.0243056	0	0	0	49.859	0	0	0	0	0	0	0	0	0	0	0	0	0	0	0	0	0	0	0	0	0	0	0	0	0	0	0	0	0	0	0	0	0	0	3026.06	0	0	0	0	0	0
PWY-5265	0.257399	2.59674	106	0.024537	5056.03	0	0	0	0	0	0	0	0	2426.01	0	0	0	0	0	0	0	0	0	0	0	0	48.174	0	715.148	0	0	0	0	0	0	0	0	0	0	0	0	0	0	0	0	0	0	0	0
PWY-5507	0.258177	3.53599	107	0.0247685	0	0	0	0	0	0	0	0	0	0	0	0	0	0	0	0	0	0	0	0	0	0	0	0	508.041	0	211.838	13.0642	0	0	23.3293	0	0	0	0	0	187.582	0	155.647	0	0	0	0	0	53.9356
THREOCAT-PWY	0.262934	0.355274	108	0.025	0	0	0	0	0	0	0	42.9492	0	0	0	0	0	0	0	0	0	0	0	0	0	0	0	0	459.682	0.8503	4275.17	0	0	0	11.9853	0	0	0	1068.62	0	147.638	0	0	0	0	0	0	0	34.3135
PWY-1622	0.263994	1.94699	109	0.0252315	0	0	0	0	0	0	0	0	0	0	0	5288.6	0	0	0	0	0	0	2382.74	0	0	0	0	0	282.175	0	0	5637.74	0	0	260.901	49.6374	0	0	5948.52	0	0	2670.62	0	0	0	0	0	0	0
PWY-5509	0.264475	0.839793	110	0.025463	10256.9	18171.8	5347.14	8738.32	22239.6	24634.3	5127.35	8168.9	17631.9	12993	3366.58	6177.5	5415.99	11190.1	906.542	2018.84	25.1256	9653.56	13454.6	14483.8	10583	6945.38	435.785	642.578	1310.37	10471.9	12627.8	6403.07	0	849.535	145.736	4629.79	903.222	1135.91	3511.33	7253.33	2932.47	5002.67	10399.8	9363.91	2599.37	3974.36	3127.11	17442.5	5281.8
PENTOSE-P-PWY	0.265082	1.20849	111	0.0256944	8492.17	1.0666	683.467	3300.84	142.029	2295.03	3265.89	4146.32	7218.81	21692.2	3908.34	3551.73	7245.96	3606.15	35.3359	3973.51	0	2697.18	6007.22	17250.4	10500.1	5.9884	53.1831	5261.51	1674.16	880.142	14520	7456.85	390.402	3058.44	255.191	4872.96	2509.48	487.825	5690.48	990.739	1879.2	8337.11	10984	1656.41	5629.97	5775.53	4322.56	22602.7	2715.39
PWY0-1479	0.270202	0.842033	112	0.0259259	13167	18501.7	7429.21	10876.8	22448.5	25791.8	6482.77	7504.88	18514.7	8639.79	7480.7	10840.1	7333.27	13440.5	1845.87	4434.86	18.4413	11525.3	14807.2	13868.4	12985.1	8371.22	781.248	1141.59	1298.66	11955.2	13666.1	0	0	1434.62	175.094	4671.63	639.106	2321.53	5092.73	7963.51	3244.16	8709.11	1689.72	10370.7	4074.4	6379.6	3959.05	19037.6	5498.99
GLUCARDEG-PWY	0.273115	1.37628	113	0.0261574	1825.8	49.8671	0	0	3241.97	0	2354.26	2107.29	0	1133.11	672.569	5532.58	1175.24	0	137.167	639.421	0	0	6674.68	2181.97	77.2284	1965.52	341.572	226.286	305.683	0	3982.08	0	0	78.7736	19.733	88.8631	0	359.554	0	4695.92	164.862	2867.25	558.025	7151.4	2069.97	90.6903	0	0	1.9994
P4-PWY	0.274067	1.17864	114	0.0263889	14082.4	3.1995	2990.48	5876.9	8697.84	2875.42	3870.85	8274.23	8733.81	18410.2	6040.51	7270.94	19.9574	6713.51	1636.58	5662.86	19.2272	69.0354	9535.18	12354.5	12272.6	2140.22	482.6	3450.44	1774.1	1768.48	11790	9998.4	899.591	2992.2	240.566	6463.6	3119.48	1511.31	6202.6	1815.23	2428.1	9471.08	5348.24	0	6018.99	103.109	3651.3	16097.2	7014.14
GALACTARDEG-PWY	0.276055	1.37449	115	0.0266204	1825.8	49.8671	0	0	3243.38	0	2323.05	2107.29	0	1133.11	672.569	5532.58	1171.27	0	137.167	638.194	0	0	6674.68	2182.19	77.2284	1947.24	341.572	226.286	307.328	0	3982.08	0	0	77.8448	19.733	88.8621	0	402.911	0	4695.92	164.862	2754.32	558.025	7108.49	2069.97	90.6903	0	0	1.9994
GLUCARGALACTSUPER-PWY	0.276055	1.37449	116	0.0268519	1825.8	49.8671	0	0	3243.38	0	2323.05	2107.29	0	1133.11	672.569	5532.58	1171.27	0	137.167	638.194	0	0	6674.68	2182.19	77.2284	1947.24	341.572	226.286	307.328	0	3982.08	0	0	77.8448	19.733	88.8621	0	402.911	0	4695.92	164.862	2754.32	558.025	7108.49	2069.97	90.6903	0	0	1.9994
PWY0-1277	0.276701	2.12024	117	0.0270833	0	0	1201.54	1086.86	3563.18	0	0	19.2193	0	0	0	0	0	0	0	0	0	0	0	0	0	0	0	0	0	0	0	0	0	0	0	0	0	0	0	0	0	0	0	0	0	0	0	0	0
PWY-7090	0.28175	3.47265	118	0.0273148	0	0	0	0	0	0	427.165	0	0	344.719	0	0	6.2144	0	0	0	0	0	1040.22	0	48.0926	0	0	0	0	0	0	0	0	28.3402	5.1724	0	0	0	0	0	76.4249	0	53.2086	0	0	0	0	0	0
PWY-5415	0.283153	1.39783	119	0.0275463	3062.01	0	942.55	2400.05	2544.68	794.944	1141.95	0.9486	1086.06	10115	0	248.823	0	0	21.7935	3.7478	0	2.7814	776.501	1557.83	785.411	1.8722	136.158	0	163.945	0	24.8214	0	0	1928.37	32.068	2463.27	426.322	0	0	0	816.449	2634.32	1115.93	745.334	176.872	0	0	1414.08	867.544
POLYAMSYN-PWY	0.285526	0.796631	120	0.0277778	7956.04	3499.5	4849.83	6989.5	12683.1	19560.1	2959.12	3782.69	15657.5	9066.66	1886.47	5136.53	1156.16	5195.04	616.519	177.582	7.4445	6984.51	3136.92	3990.13	5342.51	2995	383.383	2055.57	848.709	10959.9	8153.25	11.9724	0	1731.75	34.4432	1781.21	466.613	311.839	4055.58	4522.03	2236.17	3493.57	3066.84	9467.14	200.047	102.508	0	13126.9	2157.45
THISYN-PWY	0.286641	0.753624	121	0.0280093	0	5251.8	0	7436.18	13304.1	20637.1	1095.6	8855.28	1077.28	0	0	13411	0	5088.96	3549	22.4577	11.9359	7593.31	0	3.7493	15066.9	29.9184	0	0	1495.11	57.2819	12848.4	7758.82	0	0	100.355	0	3606.31	0	4481.97	20.6567	880.809	0	8129.63	0	902.315	59.7193	0	6129.68	7454.03
SUCSYN-PWY	0.289673	1.49142	122	0.0282407	0	0	0	0	0	0	0	0	0	9.9947	0	4961.22	0	0	0	0	0	0	2350.02	4691.57	0	0	14.8212	0	804.195	0	7298.68	0	0	98.8321	84.98	0	0	0	1883.86	0	0	0	0	0	0	4864.54	0	0	0
CRNFORCAT-PWY	0.290627	0.697119	123	0.0284722	2174.89	0	1116.58	0	3273.69	3081.09	8.9589	5.9934	732.128	978.949	0	277.543	0	0	0	0	0	0	3049.93	1054.14	1871.91	786.202	0	0	213.825	0	1232.92	6520.65	0	0	77.4489	1136.72	0	0	0	536.662	0	0	41.4654	0	0	0	0	8.997	1357.24
PWY-5104	0.301385	1.12729	124	0.0287037	14660.2	21219.5	8689.67	13667.1	27852.2	30924.3	8322.5	10430	23151.9	12980.1	14057.1	10982.2	6951.84	15090.2	7070.27	9103.06	23.3732	13196.1	12561.9	13002.4	10106.6	7171.47	2130.02	7306.72	1330.45	13681.3	16020.8	9062.24	3984.49	2503.39	296.749	6704.34	5548.96	6813.66	6326.29	9832.99	4385.03	8209.21	16712.2	12568.5	8130.79	15290.6	6090.8	18057.1	12935.2
PWY0-1297	0.30472	0.814517	125	0.0289352	8722.55	779.933	0	2049.9	5065.26	6608.62	2075.48	4097.85	3794.59	18670.5	2454.64	712.167	3447.66	2607.07	825.23	537.221	4.3335	2266.77	2460.11	1665.14	2000.98	1146.73	240.24	3557.4	905.929	7141.51	3791.13	3466.96	3116.84	3055.09	115.651	1039	499.84	36.1757	6572.01	1.1398	759.387	2653.36	8921.31	8653.62	3785.82	2494.28	0	11082.8	3097.07
GALACTUROCAT-PWY	0.30635	1.32065	126	0.0291667	1067.46	0.992	0	24.8584	3150.61	125.661	0	8.3103	2106.09	3135.26	0	67.0161	6.2464	0	442.968	2006.31	12.2531	0	1953	6824.21	3021.61	0	14.6212	0	968.853	415.39	7824.66	1069.89	0	506.095	15.4023	1382.51	1.6728	0	906.772	0.9499	370.221	1775.19	11797.9	0	0	3528.64	0	278.344	438.913
PWY-1422	0.308233	7.4382	127	0.0293981	0	0	0	0	0	0	0	0	0	0	0	0	0	0	0	0	0	0	0	0	0	0	0	0	0	0	0	0	0	0	0	0	0	0	0	0	0	0	0	0	0	0	0	0	0
PWY-4984	0.310319	1.15525	128	0.0296296	9516.08	2434.52	4307.09	5164.32	5760.82	3490.54	4918.48	3734.48	8752.94	18814.2	5251.2	6336.1	1514.16	5211.53	920.183	3491.72	4.1791	5923.87	8895.08	9260.19	6649.24	3631.3	777.554	5808.04	998.15	10827	7055.76	4767.69	685.571	2996.88	195.438	5095.93	1542.37	684.139	5501.64	4490.56	2508.37	6448.49	1599.69	7958.1	3326.09	151.267	1317.87	13821.1	4162.7
PWY-6957	0.312241	3.57964	129	0.0298611	0	0	0	629.782	0	0	0	0	0	0	0	0	0	0	0	0	0	0	0	0	0	0	0	0	0	0	0	0	0	0	0	0	0	0	0	0	0	0	0	0	0	0	0	0	0
CENTBENZCOA-PWY	0.312532	0	130	0.0300926	0	0	0	99.328	0	0	0	0	0	0	0	0	0	0	0	0	0	0	0	0	0	0	0	0	0	0	0	0	0	0	0	0	0	0	0	0	0	0	0	0	0	0	0	0	0
PWY-5532	0.312532	0	131	0.0303241	0	0	0	0	0	0	0	0	0	0	0	0	0	0	0	0	0	0	0	0	0	0	0	0	0	0	0	0	0	0	0	0	0	0	0	0	0	0	0	0	0	0	0	0	0
PWY-6906	0.312532	0	132	0.0305556	0	0	0	0	0	0	0	0	0	0	0	0	0	0	0	0	0	0	0	0	0	0	0	0	0	0	0	0	0	0	0	0	0	0	0	0	0	0	0	0	0	0	0	0	0
PWY-7002	0.312532	0	133	0.030787	0	0	0	0	0	0	0	0	0	0	0	0	0	0	0	0	0	0	0	0	0	0	0	0	0	0	0	0	0	0	0	2230.44	0	0	0	0	0	0	0	0	0	0	0	0	0
PWY-7031	0.312532	0	134	0.0310185	0	0	0	0	0	0	0	0	0	0	0	0	0	0	0	0	0	0	0	0	0	0	0	0	0	0	0	0	0	0	0	0	0	0	0	0	0	0	0	0	0	0	0	2.6664	0
PWY-7046	0.312532	0	135	0.03125	0	0	0	884.673	0	0	0	0	0	0	0	0	0	0	0	0	0	0	0	0	0	0	0	0	0	0	0	0	0	0	0	0	0	0	0	0	0	0	0	0	0	0	0	0	0
PWY-6572	0.312813	0.00148473	136	0.0314815	0	0	0	0	0	0	0	0	0	0	0	0	0	0	0	0	0	0	0	0	0	0	0	0	0	0	0	0	0	0	0	0	0	0	0	0	0	0	4487.05	0	0	0	0	0	0
PWY-5417	0.314562	0.784218	137	0.031713	4414.24	7654.41	2983.99	2787.45	6772.2	10503.6	4029.41	2178.58	728.746	803.279	0	213.823	4919.93	3462.61	436.434	2183.15	0	0	9244.8	5365.31	4916.6	5233.03	15.1414	0	344.572	1025.5	2444.37	9565.97	1535.49	21.0547	109.648	4815.43	731.588	0	0	864.738	770.114	1735.21	284.084	495.605	699.581	47.8014	1391.27	1623.68	3191.35
PWY-5431	0.314562	0.784218	138	0.0319444	4414.24	7654.41	2983.99	2787.45	6772.2	10503.6	4029.41	2178.58	728.746	803.279	0	213.823	4919.93	3462.61	436.434	2183.15	0	0	9244.8	5365.31	4916.6	5233.03	15.1414	0	344.572	1025.5	2444.37	9565.97	1535.49	21.0547	109.648	4815.43	731.588	0	0	864.738	770.114	1735.21	284.084	495.605	699.581	47.8014	1391.27	1623.68	3191.35
COLANSYN-PWY	0.315679	1.1877	139	0.0321759	12326.5	12820.9	1981.87	5535.46	315.549	6530.09	4302.13	665.818	3757.3	9104.05	239.636	4991.49	2647.51	2.4797	509.531	5819.39	14.9401	0	5352.54	13909.6	8183.45	7.4908	452.781	5039.75	1055.46	1157.22	10947	4959.92	665.26	444.285	199.408	6393.12	2077.23	1832.15	5654.92	2096.76	2502.32	9196.24	7115.71	10749.9	1568.31	4259.05	640.269	16887.2	3344.96
PWY-5178	0.31635	1.35576	140	0.0324074	1900.96	0	0	783.413	156.71	942.36	13.4001	1.6151	8.93	1174.77	0	16.8195	0	0	21.8512	6.4513	0	0	0	914.135	0	0	0	0	134.837	0	29.5124	0	0	0	29.5755	1401.58	0	0	0	0	0	1373.49	0	0	0	0	0	10.7536	1005.72
PWY-6713	0.316751	0.111948	141	0.0326389	0	0	0	0	0	0	0	0	0	0	0	0	0	0	0	0	0	0	0	0	0	0	0	0	0	0	1687.73	0	0	0	0	0	0	0	0	0	0	0	0	0	0	0	0	0	0
TYRFUMCAT-PWY	0.321281	0.844432	142	0.0328704	11780.7	14256.4	6662.52	9968.62	26423.2	28428.9	5927.79	4972.39	19644.1	3166.77	4004.25	9314.01	8851.67	14171.6	1255.6	5907.24	18.0645	10542.9	14296.4	9424.49	7607.83	8646.96	545.69	621.654	733.686	11099.9	9260.76	6659.26	1013	770.54	111.818	3929.48	3933.37	756.378	2391.11	8356.76	2743.92	9002.36	1129.18	11653.1	3130.35	4339.31	2516.18	22188.7	3947.74
PWY-6749	0.321613	0.291321	143	0.0331019	0	0	0	0	0	0	0	0	0	0	0	0	0	0	0	0	3.6281	5.9986	0	0	0	0	0	0	0	0	0	5.9985	0	39.7756	0	0	0	0	0	0	0	0	2600.85	0	0	0	0	0	0
PWY-4722	0.325309	#DIV/0!	144	0.0333333	0	0	0	0	0	0	0	0	0	0	0	0	0	0	0	0	0	0	0	0	0	0	0	0	0	0	0	0	0	0	0	0	0	0	0	0	0	0	0	0	0	0	0	0	0
PWY0-1298	0.328378	0.778793	145	0.0335648	6573.12	74.0209	0	1203.68	2558.12	1092.54	1268.69	4552.26	2706.68	18948.9	1620.01	2739.24	6.2452	1838.72	221.168	65.2618	3.3846	675.385	1512.2	20.4801	1316.88	6.8427	188.898	2806.24	816.975	5516.64	3121.74	1691.58	2592.75	3649.14	55.7533	472.521	337.957	28.6857	5510.99	0.9104	455.574	1489.55	8820.25	7454.58	3124.58	152.255	0	6748.64	2165.95
HISDEG-PWY	0.328618	0.851875	146	0.0337963	17120.8	12395.8	4943.85	9415.1	20171.9	28648.6	5583.08	5473.33	16412	1928.14	3141	8016.77	7966.42	14148	1460	5917.12	14	9311.65	13168.5	7579.75	11827.1	7698.48	608.565	800	1185.01	9368.19	8421.64	9011.92	1157.71	2273.13	131.03	4723.91	4489.17	661.686	2241.88	6767.42	2736.68	7471.62	3710.09	11255.1	2426.17	1898.53	2330.76	19591.2	4524.23
P164-PWY	0.329129	13.4704	147	0.0340278	0	0	0	0	0	0	0	0	0	0	0	0	0	0	0	0	0	0	0	0	0	0	0	0	0	0	0	0	0	309.36	0	0	0	0	0	15.9846	0	0	0	0	0	0	0	0	0
TRNA-CHARGING-PWY	0.333246	0.887832	148	0.0342593	20015.2	21067.1	8964.12	13033.7	25576.9	30164.9	9296.26	11792.2	21721.1	23129.2	10869.2	15623.3	8684.09	16057.1	4418.36	7508.21	26.455	13880.5	19121.8	16699.6	17966	10574.4	1304.59	6396.56	1902.36	16640.7	15718.8	12866.7	4874.99	3977.65	243.747	7138.56	5279.16	4098.75	8968.64	9287.74	4024.87	11146.7	12987.7	16529.2	6818.72	7985.7	5395.24	24740.3	9673.86
PWY-6470	0.338783	0.0947626	149	0.0344907	0	0	0	0	0	0	0	0	0	0	0	0	0	0	0	0	0	0	0	0	0	0	0	0	0	0	0	0	0	0	0	0	0	0	0	0	0	0	0	0	0	0	0	0	460.235
ECASYN-PWY	0.338883	0.403211	150	0.0347222	0	0	0	0	0	0	0	5.2587	0	0	0	0	0	0	0	2.8111	0	0	0	0.4687	0	0	0	0	346.343	0.6185	3716.64	0	0	0	7.1161	0	1.2556	0	735.114	0.7079	60.1637	0	0	0	0	0	0	0	0
PWY-6562	0.339045	0.664103	151	0.0349537	1902	0	0	14.9693	2163.81	333.28	0	1890.45	2.9978	837.956	0	40.3964	0	0	0	2.9973	0	0	0	0	1509.55	0	0	0	156.137	0	776.615	0	0	0	8.6368	809.038	289.414	0	0	100.185	0	0	32.8828	0	0	0	0	2.7692	1.4997
PWY1G-0	0.340888	1.72083	152	0.0351852	0	0	0	0	0	0	0	0	301.73	91.0321	0	0	0	0	0	0	0	0	0	832.106	0	0	0	0	56.2271	0	0	881.439	0	277.64	6.1791	4.3713	0	0	0	0	0	0	0	0	0	0	0	0	100
PWY-3801	0.348107	4.7522	153	0.0354167	0	0	0	0	0	0	0	0	0	0	0	0	0	0	0	0	0	0	0	0	0	0	0	0	0	0	0	0	0	0	0	0	0	0	0	0	0	0	0	0	0	0	0	0	0
PWY-7616	0.348687	2.03179	154	0.0356481	0	0	0	0	0	0	0	0	0	0	0	0	0	0	0	0	0	0	0	698.245	0	0	0	0	47.1645	0	0	1495.82	0	255.665	7.477	10.3018	0	0	0	0	0	0	0	0	0	0	0	0	0
SER-GLYSYN-PWY	0.350644	0.881532	155	0.0358796	20314.2	23798	8058.58	13488.3	28396.7	31848.7	9368.42	9108.82	21234.6	24637.9	11503.1	15727.6	11933.5	18578.6	2551.1	9191.72	27.2918	13093.7	21468.8	18918	18006.2	11590.1	937.41	4975.91	2120.86	12928.1	19970.4	16258.8	3102.46	3101.07	314.658	8083.11	6522.98	2537.91	6235.87	9171.64	3780.17	11592.9	13380.3	16398.3	9322.47	7056.63	6140.55	34849.1	9311.38
PWY-6612	0.352964	0.886531	156	0.0361111	19466.3	21552	8001.82	11745.2	23025.3	28824.6	7650.38	9976.21	19775.2	20991.6	9233.71	13744.6	7783.36	15438.1	3143.46	8354.97	23.0606	12351.6	16364.5	15446.4	16403	9228.52	1004.95	4964.84	1917.65	13592.7	15413.3	11319.8	2336.54	3093.39	226.091	6505.71	5976.18	2947.06	6022.3	7801.53	3345.49	8978.19	9566.55	9909.58	6816.11	8239.89	4967.29	25668.6	7848.19
1CMET2-PWY	0.354952	0.888807	157	0.0363426	18704.2	21660.1	8486.34	12682.3	25726	30665.6	8334.6	10891.1	20884.3	21532.2	9492.18	14488.6	9206.42	16060.9	3367.85	9097.84	24.0039	13148.8	17955.2	16594.3	17905.4	9976.46	1121.19	5183.23	1923.81	14617.4	16379.5	11875.7	2603.3	3047.03	227.346	7011.11	6298.98	3143.92	6903.56	8683.64	3675.6	10837.1	12342.9	15023.3	6542.84	8734.4	5167.68	27826.7	8575.88
PWY-6737	0.358147	1.1558	158	0.0365741	10199.5	3587.63	1830.25	2467.84	5194.55	5768.09	3351.95	2962.8	912.611	7881.24	1027.73	8654.31	5119.08	927.165	1713.22	3364.62	12	5.0067	9637.76	13656.2	6229.09	2717.68	588.535	1701.45	1448.07	717.949	9988.8	5068.14	0	1356.9	135.165	3833.96	1080.68	2207.32	1724.36	4010.99	1349.15	6848.93	17446.9	8292.33	4202.42	6342.95	3189.01	11835.9	5124.56
GLCMANNANAUT-PWY	0.361486	0.612839	159	0.0368056	1759.92	0.498	0	12.2951	0	0	1064.1	0.8654	0	738.586	9.9622	0	0	1.5489	0	1.8739	0	0	0	0.4166	916.291	1.0712	96.675	2878.71	501.021	0.786	3359.78	0	242.123	152.074	11.0828	0.8867	1.6473	0.937	899.132	0.8519	81.9231	0	11440.7	0	436.879	0	0	0	0
FAO-PWY	0.370017	0.865896	160	0.037037	26009.7	44182.1	14275.3	23835.8	45190.2	64067.3	13301.7	12035.9	39179.9	34304.7	9138.49	17934.1	9673.2	26745.8	3042.66	5683.75	28.0183	18728.9	30521.8	24267.1	18175.3	17766.6	1127.2	4474.88	2742.48	21944.8	25143.3	21212.1	3354.59	3828.8	331.314	12080.8	3335.86	2359.08	6704.61	12824	6443.31	15183.5	2091.15	22721.6	4898.67	8852.65	4470.71	33107.6	10503.8
PWY-6728	0.370516	2.40011	161	0.0372685	0	0	0	0	0	0	0	0	0	0	0	0	0	0	0	0	0	0	0	0	0	0	0	0	0	0	0	0	0	0	0	0	0	0	2051.84	0	69.5169	0	279.788	0	0	0	0	0	0
PWY-7527	0.380674	0.613905	162	0.0375	0	0	0	0	0	65.0795	1342.43	1.1856	2815.58	5756.64	0	0	0	1.2393	17.8768	0	0	3.3391	837.432	0	1251.55	1.4996	0.9387	3336.88	147.918	0	0	0	289.781	1835.74	0	0.9494	373.537	0	447.139	0	152.132	0	0	0	0	0	0	389.483	121.006
P261-PWY	0.381131	0.125941	163	0.0377315	0	0	0	0	0	0	0	0	0	0	0	0	0	0	0	0	0	0	0	0	0	0	0	0	0	0	0	0	0	0	0	0	0	0	0	0	0	0	0	0	0	0	0	0	0
PWY-7347	0.381467	1.40651	164	0.037963	0	0	0	0	0	0	0	0	0	2.9997	0	2121.69	0	0	0	0	0	0	788.17	2449.82	0	0	4.4905	0	427.776	0	3750.96	0	0	46.8792	46.3593	0	0	0	972.984	0	0	0	0	0	0	2712.28	0	0	0
PWY-7200	0.381511	1.13825	165	0.0381944	12108.8	1276.33	0	2351.83	5199.57	7650.53	4739.31	4096.64	4570.55	19842.7	3904.43	10677.3	2317.95	5687.93	2046.84	3750.17	12.3406	2587.99	9926.66	10195.9	7566.98	2762.76	820.987	4457.18	1556.33	974.224	10001.8	4765.5	604.725	3053.28	93.0213	2353.75	1140.21	917.763	3336.37	4710.69	653.702	6912.49	5968.54	12544	5677.74	7412.19	0	11399.8	1324.27
GLUCONEO-PWY	0.397808	0.900527	166	0.0384259	20489.7	24219.1	9205.93	13138.6	26678.8	29976	8637.15	11088.8	21703.9	25846.2	10331.1	14535.5	8424.71	16247.6	4378.5	8419.52	25.5769	13705.4	19267.3	17557.9	16069.4	10536.1	1138.23	2814.78	2099.16	17639	16880.3	12795.1	4859.12	4152.21	275.318	7550.81	4680.46	3463.02	8354.53	9461.65	3987.94	10891.5	12732.6	16958.6	6595.45	9921.28	5011.46	27065.4	8856.17
PWY0-1296	0.400405	0.812847	167	0.0386574	5537.49	0	0	52.0234	3356.48	93.8129	2453.86	3868.53	3890.99	20122.6	3265.54	3214.7	8.7314	2985.78	31.2376	681.444	4.6178	955.23	2842.22	28.6837	2096.17	2.6236	224.513	4398.86	1014.18	7557.39	4072.36	4027.23	3448.36	2982.06	124.502	18.7261	649.109	42.7695	7219.74	1.3297	650.809	1922.63	9745.24	9446.76	4424.47	3304.75	0	7897.2	3607.49
PWY-7391	0.402547	0.278308	168	0.0388889	1248.39	0	0	0	0	0	0	0	0	0	0	0	0	0	0	0	0	0	0	0	0	0	0	0	0	0	0	0	0	33.4851	0	0	0	0	0	0	0	0	0	0	0	0	0	0	0
FOLSYN-PWY	0.404557	0.899744	169	0.0391204	20437.1	22447.1	8908.75	12586.8	24406.4	30840	8521.68	10662.1	21263.1	21853.9	10139.1	13939	8563.11	16014.5	3772.03	9422.84	23.6728	12972.4	17615.1	16416.5	17740.1	9895.47	1163.46	5837.36	2040.26	15375.6	16259	11974.4	2895.36	3241.97	219.21	7217.18	6711.98	3507.47	6727.81	8239.63	3659.84	9906.8	10648.9	11522	7238.18	9320.76	5384.84	27761.8	8657.42
P562-PWY	0.404618	0.670708	170	0.0393519	1686.63	0	0	0	0	247.2	0	1825.39	0	0	0	0	4866.91	1.8583	7	295.016	0	0	0	1.5989	0	357.967	8.7998	0	0	271.544	1067.78	849.375	0	221.388	0	204.915	0.7018	13.0909	492.17	62.1411	46.742	1201.82	138.546	352.364	1806.9	1750.91	1424.29	9861.53	647.093
ALL-CHORISMATE-PWY	0.40648	0.639949	171	0.0395833	0	0	0	0	0	0	0	166.752	1155.29	0	0	0	0	0	0	4.8734	0	0	0	5.89	0	0	0	0	993.793	0	6256.09	0	0	0	33.0377	0	0	0	1275.79	2.31	196.951	0	0	0	0	0	0	3144.53	0
PWY-6628	0.407113	0.897032	172	0.0398148	19141.2	21791.1	9154.29	13154	27024.8	31257	9356.22	12851.9	22171.1	18160.3	10023.9	15344.3	11378.1	16389.5	3855.95	7280.99	25.2814	14054.4	20107.2	15971.9	16199.3	11017.6	1458.89	2556.72	1749	17309.9	17207.7	12455.7	3771.84	2247.75	213.47	6783.64	3336.34	4304.96	7097.42	9894.25	4053.22	12017.9	6007.86	16004.6	7976.83	9624.23	6585.95	29102.2	8811.27
RUMP-PWY	0.408388	1.44206	173	0.0400463	2221.33	0	0	0	0	78.9574	1474.2	1.1397	2767.12	1390.88	0	0	0	1.8592	17.796	0	0	0	1174.61	0	1841.4	1.7987	117.813	3635.4	499.12	0	0	0	224.412	29.0379	0	1.1398	578.534	2.2418	452.163	0	183.637	0	0	0	0	0	0	358.461	174.542
PWY-5845	0.408832	0.729065	174	0.0402778	0	3.1948	0	0	0	0	0	2791.67	556.671	4856.97	0	207.609	0	3230.04	68.0755	2.3224	0	35.1174	0	2.9911	0	0	0	0	734.492	2.811	3669.55	35.4928	0	1451.71	28.4433	0	166.724	0	884.354	1.5473	134.414	0	0	3575.13	680.055	0	0	3382.57	0
PWY-4361	0.41297	0.621599	175	0.0405093	0	0	0	0	0	39.2818	927.879	0.7114	2044.6	4007.5	0	0	0	0.7438	10.7956	0	0	2.0038	551.951	0	820.76	0.8999	0.5636	2745.88	94.7658	0	0	0	179.521	1627.94	0	0.5697	272.074	0	275.31	0	93.5365	0	0	0	0	0	0	238.458	73.5765
PWY-7094	0.415444	0.877673	176	0.0407407	28060.3	44949.4	15543.7	25358.5	47347.2	68991.4	13271.8	12505.6	42498.6	37186.4	9487.6	16308.8	10167.4	27763.4	3029.25	9911.34	29.3224	19859.5	29786.6	25401.1	18832.6	17939.3	1159.99	4507.35	2791.87	24347.5	25855.3	21075.4	3191.98	4034.29	341.988	12552.5	8244.84	2425.09	7015.16	13272.5	6838.38	15619.9	2190.39	22673.8	5123.5	8593.71	4800.61	35516.5	10927.3
PWY-5850	0.415928	0.705001	177	0.0409722	0	3.1948	0	0	0	0	0	2791.67	556.671	4856.97	0	207.609	0	3230.04	68.0755	2.3224	0	23.6811	0	2.9911	0	0	0	0	734.492	2.0747	3669.55	35.4928	0	0	21.1888	0	166.724	0	831.562	1.5473	121.311	0	0	3399.79	680.055	0	0	3382.57	0
PWY-5896	0.415928	0.705001	178	0.0412037	0	3.1948	0	0	0	0	0	2791.67	556.671	4856.97	0	207.609	0	3230.04	68.0755	2.3224	0	23.6811	0	2.9911	0	0	0	0	734.492	2.0747	3669.55	35.4928	0	0	21.1888	0	166.724	0	831.562	1.5473	121.311	0	0	3399.79	680.055	0	0	3382.57	0
HEMESYN2-PWY	0.415941	0.896351	179	0.0414352	15683.4	21716.7	7801.85	12928.1	25624.5	31958.9	7714.45	11377.1	21660.6	23166	8755.63	15145.7	8167.21	17233.6	2556.85	8800.51	19.3488	13103.5	18755.1	16959	17314.2	9798.08	744.393	4340.9	2068.76	17196.4	16395	12125.4	4323.54	3982.19	270.076	6638.52	6087.65	1893.02	8709.01	8409.72	3691.86	10348.5	1973.44	16255.4	6475.99	7167.89	4149.03	25088	6167.36
PWY-7199	0.416037	1.15532	180	0.0416667	10412.5	579.458	0	1184.45	3128.37	4279.03	3085.25	2914.54	2708.85	17712.6	2118.65	9066.47	1610.55	3422.37	1113.18	2078.39	10.7633	1372.32	6944.9	6921.96	4492.08	1447.18	507.651	3274.67	1246.7	628.309	7508.02	2985.9	392.584	2946.33	65.1668	1255.4	544.601	436.054	2375.91	3693.65	354.045	4603.28	7312.07	11609.3	4353.66	4957.16	0	8460.78	832.514
ANAEROFRUCAT-PWY	0.419174	0.895222	181	0.0418981	16978.3	14000.5	7472.65	11368.7	23567.5	26441.5	7388.7	8115.39	20788.5	15446.8	9071.66	11214.6	7797.1	14253.6	2166.74	2903.23	22.4191	12114.7	13919.1	10234.3	14079.7	7400.91	1016.17	5616.95	1653.98	14932.8	14264.2	9095.81	1873.3	4470.62	146.913	5438.77	2563.29	1441.25	8167.55	8044.65	3568.29	9891.99	9882.22	14197.7	7442.49	5910.48	2391.34	22054.2	6883.22
MET-SAM-PWY	0.419813	1.14827	182	0.0421296	11992.9	1.3999	1635.65	3513.54	5011.06	1329.63	2304.53	6644.54	6034.05	22599.7	3972.86	4368.79	8.7433	3878.32	860.863	3610.93	18.4325	30.2979	5967.36	8723.8	8682.14	1062.92	273.148	4341.26	1500.82	839.31	8197.19	7172.2	479.393	3116.36	192.665	5112.54	1804.82	870.9	4680.99	914.742	1719.56	8621.53	7843.87	0	5523.34	45.369	2611.36	10379.4	5583.13
PWY-5177	0.423288	0.212232	183	0.0423611	0	0	0	0	0	0	0	13536.4	0	0	0	0	0	0	0	0	10.8468	17.995	0	0	0	0	0	0	0	0	0	17.9954	0	0	0	0	0	2.9986	0	0	0	0	0	0	0	7.9978	0	0	47.9413
BIOTIN-BIOSYNTHESIS-PWY	0.423673	0.883475	184	0.0425926	12041.8	22445.1	5999.6	7168.14	18174.6	20907.2	8021.58	5018.13	3135.34	4819.01	5819.49	13548.5	5994.5	11438.3	1216.36	3175.6	21.2829	6725.35	19462.7	13856.1	14867.2	10326.8	784.41	866.86	1393.66	4070.8	14868.8	12458.2	2474.64	141.526	278.874	5191.61	1545.37	2300.56	5166.79	9275.85	2118.11	10709.1	6470.62	12883.7	4448.16	1376.36	4807.62	22055.6	5511.34
PWY-5862	0.427404	0.73206	185	0.0428241	0	2.13	0	0	0	0	0	2029.77	374.555	3477.48	0	139.046	0	2314.29	45.5603	1.5484	0	23.4316	0	1.9942	0	0	0	0	556.592	1.8741	2615.74	23.6843	0	1124.31	19.6842	0	112.104	0	608.978	1.0316	90.6542	0	0	2567.27	467.211	0	0	2367.67	0
PWY-5198	0.430676	3.11316	186	0.0430556	0	0	0	0	0	0	0	0	0	0	0	0	0	0	0	0	0	0	0	0	0	0	0	0	0	0	0	0	0	0	0	0	0	0	0	0	0	0	0	0	0	0	0	0	0
HOMOSER-METSYN-PWY	0.432215	1.16519	187	0.043287	7705.1	0.6	793.739	1793.27	2453.85	585.727	1174.96	4710.96	3115.54	18599.2	2144.82	2277.04	3.7497	1943.71	473.299	1988.99	14.4607	13.0025	3199.21	5255.68	5314.94	487.438	133.918	3142.49	1080.33	371.648	4892.9	4564.68	222.726	2357.64	146.375	3568.48	966.165	446.837	3331.56	418.157	983.346	6586.26	6217.35	0	3811.33	19.4916	1598.79	5832.9	3569.82
PRPP-PWY	0.432599	0.826336	188	0.0435185	13010	0	0	222.336	11724.5	298.98	0	9962.7	10571.7	20171.2	6624.44	0	84.2297	7266.73	16.0635	607.91	14.2762	3335.46	7396.15	8645.29	7105.22	12.7084	187.99	2189.06	1555.13	56.0716	10667	50.7748	0	3167.93	84.51	0	1697.37	12.3262	4988.53	10.5289	1095.93	5998.35	6221.87	0	6600.05	305.615	0	17340.9	6936.54
PWY-5180	0.436157	1.22501	189	0.04375	5631.96	0	0	3962.26	4136.3	2697.6	1277.1	268.049	3117.01	10961.1	0	288.921	0	0	411.663	3567.09	0	3.3364	1257.53	1796.89	906.53	683.319	144.075	0	304.639	0	1764.24	0	0	1999.41	44.8169	3066.04	740.822	0	0	0	876.344	2866.5	1737.67	1036.53	2225.2	0	0	7755.65	1014.98
PWY-5182	0.436157	1.22501	190	0.0439815	5631.96	0	0	3962.26	4136.3	2697.6	1277.1	268.049	3117.01	10961.1	0	288.921	0	0	411.663	3567.09	0	3.3364	1257.53	1796.89	906.53	683.319	144.075	0	304.639	0	1764.24	0	0	1999.41	44.8169	3066.04	740.822	0	0	0	876.344	2866.5	1737.67	1036.53	2225.2	0	0	7755.65	1014.98
GLYCOLYSIS-TCA-GLYOX-BYPASS	0.437902	0.899676	191	0.044213	17395.8	19509.4	8462.61	12676.1	25795.7	30046.1	8218.48	9210.76	21398.9	20341.9	9352.35	13119.9	8517.08	15639.9	2400.23	3649.82	21.293	12969.8	16207	11725.7	15316.6	9129.64	1040.03	5363.49	1829.9	16250.9	15425.4	11581.9	3342.71	3769.14	207.44	6179.96	3181.52	2180.21	6296.31	8686.71	3777.84	9418.53	2455.63	15770.6	5213.4	6712.96	4348.96	23178.3	7547.58
PWY-5022	0.440242	1.18719	192	0.0444444	2777.5	0	513.326	163.306	207.703	448.913	431.49	3805.68	1998.47	5437.46	2183.54	445.221	1891.73	0	361.867	138.161	0	0	1756.61	6101.13	7025.15	1053.97	147.78	445.91	915.169	0	7235.71	3734.97	0	4218.46	71.9101	1837.67	400.818	568.186	394.225	461.519	79.3596	2955.73	355.741	710.28	992.275	89.1762	2456.14	11122.7	550.101
GLYCOGENSYNTH-PWY	0.445483	1.12523	193	0.0446759	3598.46	3131.14	1874.92	4054.82	5155.29	7530.97	3769.33	1024.12	7080.41	23364.3	859.276	6935.32	1302.58	885.282	2149.46	2631.87	0	2062	7682.11	12910.3	7672.78	2118.39	524.937	6304.1	1552.21	605.928	8412.68	4713.11	992.737	3294.13	135.568	4509.94	1650.38	1972.77	3827.97	3692.79	1594.47	7668.86	15458	7611.37	3356.76	5644.82	3107.22	11196.2	7586.77
HEME-BIOSYNTHESIS-II	0.44955	0.899665	194	0.0449074	12032.7	18643.1	6538.92	10575.3	21940.1	25910.8	5954.1	6805.33	17402.2	16888.3	6195.24	11080.4	6714.75	13458.2	1360.79	7519.99	14.9333	10369.9	14785.2	14671.8	12870.8	8362.81	506.399	3131.63	1462.81	11636	14113.1	9449.21	3196.94	3681.8	240.135	5509.76	5019.06	1456	5518.9	7118.82	2992.67	9001.4	1361.6	9561.58	3469.68	5797.01	3386.64	19266.6	4700.36
PWY-5667	0.454104	0.913379	195	0.0451389	26320.8	32714.2	11543.7	18050.8	42855.3	41430	13006.3	14200.8	33171	30555.9	16454.6	20549.2	11148.8	25687.3	6875.9	11705.8	35.1549	22603.3	28522.1	24675.4	26495.6	15419	2174.58	7472.67	2675.78	23644.1	24377.4	18862.5	5932.79	5986.62	361.449	9487.87	7445.02	6870.94	11790.3	15828.6	5984.05	15104.3	15401.6	27200.5	11181.5	14917.8	9203.65	35441.1	13768
PWY0-1319	0.454104	0.913379	196	0.0453704	26320.8	32714.2	11543.7	18050.8	42855.3	41430	13006.3	14200.8	33171	30555.9	16454.6	20549.2	11148.8	25687.3	6875.9	11705.8	35.1549	22603.3	28522.1	24675.4	26495.6	15419	2174.58	7472.67	2675.78	23644.1	24377.4	18862.5	5932.79	5986.62	361.449	9487.87	7445.02	6870.94	11790.3	15828.6	5984.05	15104.3	15401.6	27200.5	11181.5	14917.8	9203.65	35441.1	13768
PWY-5860	0.455195	0.718922	197	0.0456019	0	2.13	0	0	0	0	0	2029.77	374.555	3477.48	0	139.046	0	2314.29	45.5603	1.5484	0	15.7965	0	1.9942	0	0	0	0	556.592	1.3832	2615.74	23.6843	0	0	14.5227	0	112.104	0	571.502	1.0316	81.7239	0	0	2432.16	467.211	0	0	2367.67	0
PWY-6353	0.455888	1.10296	198	0.0458333	16892.8	5653.31	5428.8	7970.13	12469.2	18511.5	8220.27	6301.52	13592.5	11926	7212.35	12826.6	5431.12	10929.4	2706.86	5491.62	16.92	9974.35	17622.9	7671.02	11150.6	6597.93	1101.19	5035.76	1611.45	13812.5	9674.12	10647.3	0	3227.19	197.449	4518.7	3894.49	1986.18	9830.78	9129.85	2817.32	7304.9	7688.35	19995.4	6413.39	7653.35	4053.25	21064.9	7350.87
PWY4FS-7	0.457632	0.915522	199	0.0460648	20707.5	27611.3	10481.9	13782.3	31461	33445.1	11070	9900.4	26237.3	26241.5	13936.5	15865.7	8769.6	19565.5	6196.51	10030.9	22.6083	17214.1	24478.8	20291.6	21413	13346.7	1938.98	7014.08	2331	20838.2	20250.7	15959.7	5743.18	4862.13	299.93	7907.56	6817.56	6130.95	10885.3	11536.6	4483.3	12175.2	13634.7	20347.9	9436.32	12952.5	7557.36	28738.4	11840.5
PWY4FS-8	0.457632	0.915522	200	0.0462963	20707.5	27611.3	10481.9	13782.3	31461	33445.1	11070	9900.4	26237.3	26241.5	13936.5	15865.7	8769.6	19565.5	6196.51	10030.9	22.6083	17214.1	24478.8	20291.6	21413	13346.7	1938.98	7014.08	2331	20838.2	20250.7	15959.7	5743.18	4862.13	299.93	7907.56	6817.56	6130.95	10885.3	11536.6	4483.3	12175.2	13634.7	20347.9	9436.32	12952.5	7557.36	28738.4	11840.5
PWY-6210	0.462262	0.48256	201	0.0465278	0	0	0	0	36	0	0	0	0	0	0	0	0	0	0	0	0	0	0	0	0	0	0	0	0	0	0	0	0	18.5452	0	0	0	0	0	0	0	0	0	411.338	0	0	0	0	0
PWY-6383	0.462284	1.88077	202	0.0467593	0	0	0	0	0	0	0	0	448.796	149.251	0	0	0	0	0	0	0	0	1765.66	617.559	0	0	0	0	285.424	0	0	1091.03	0	586.38	8.6968	6.9539	0	0	0	0	0	0	0	0	0	0	0	0	219.424
P441-PWY	0.471018	0.725797	203	0.0469907	4349.79	1.3554	0	37.1352	0	0	0	2.9416	0	2284.49	33.7027	0	0	5.2622	0	4.8521	0	0	0	1.3073	2064.66	0	207.806	0	918.936	2.306	6752.46	0	0	473.049	29.7686	2.055	5.5838	0	2122.54	1.9487	240.847	0	4386.5	0	1245.23	0	0	0	0
PWY-5347	0.471621	1.1313	204	0.0472222	11800.7	1.3999	1602.41	3403.13	4653.79	1324.45	2284.44	6740.27	4963.52	23231	3996.23	4472.19	8.7418	3839.59	1005.64	3644.05	19.0803	30.2905	5797.81	8382.95	9019.86	1054.53	279.639	4208.78	1531.39	824.976	8153.56	7439.71	482.853	3082.76	193.86	5113.55	1887.43	932.517	4890.48	892.342	1601.33	7516.92	9277.31	0	5580	45.3776	2618.68	10138.8	5622.99
PWY0-1586	0.473111	0.896991	205	0.0474537	18223.7	17706.7	7267.28	12335	32292.6	36857.3	12385.4	11646.3	24756.8	27661.3	6405.21	21418.6	9448.44	17712.3	2506.56	4757.81	24	14589.3	28083.1	19523.5	19519.9	12198.2	1406.76	7701.69	1904.46	18209.9	17090.5	10470	4652.29	5884.5	160.588	4727.95	1515.11	1880.2	7989.3	14537.1	3844.06	10045.6	10101.5	24165.7	7759.83	10155.1	4697.11	24718	5641.84
CODH-PWY	0.473347	0.354363	206	0.0476852	0	0	0	0	0	0	0	0	0	0	0	0	0	0	0	0	0	0	0	0	528.106	0	0	0	0	0	0	0	0	0	0	0	0	0	0	0	0	0	0	0	0	0	0	0	0
ARG+POLYAMINE-SYN	0.484175	0.884639	207	0.0479167	9553.64	3644.89	5157.08	6751.26	9372.14	6903.33	3935.42	5545.14	12473.9	12169.9	3161.38	6556.17	2093.88	6038.3	1091.99	348.628	6.5857	7444.5	4751.06	6275.92	7389.31	3802.05	588.938	2672.58	1182.78	12463.5	10949.7	23.9159	0	2430.9	60.2454	2843.42	870.369	572.142	5533.55	5010.93	2595.02	4964.68	4716.52	9690.01	389.226	192.702	0	16311.7	3365.88
PWY-7184	0.488457	0.916546	208	0.0481481	18643.4	22387.9	9018.48	13418.7	26017.7	31085.1	8889.82	13068.8	22785.5	24697.5	10842.8	15024	10044.6	17097.6	3746.01	9885.54	19.9396	14207.2	19157.8	17868.8	18100.6	10628.4	1263.21	5959.63	2076.78	16112	17510.6	12672.5	2950.03	3617.21	264.09	7328.18	6804.03	3239.98	8155.88	9472.1	4007.53	11534.7	6366.25	16845.7	7690.02	9581.64	5343.23	27428.4	8358.69
PWY-6901	0.490416	1.19685	209	0.0483796	6089.17	0	0	154.107	0	386.474	2932.97	55.8996	3120.53	13550.7	0	0	0	4.9557	0	0	0	8.8911	6080.08	5005.25	4006.93	4.7941	60.2865	2087.92	1338.96	1092.93	15.9818	4353.63	457.414	1765.07	74.8688	6.0728	1506.75	0	1530.28	0	659.449	0	9125.29	0	3422.01	125.435	0	47.9	3046.14
PWY-6107	0.492196	0.847249	210	0.0486111	2963.28	6400.01	508.582	3197.45	2106.54	4718.46	2254.85	2.9982	436.86	633.823	0	156.857	0	2980.41	0	1664.64	0	0	6521.41	5064.64	2279.16	3498.28	0	0	315.238	0	706.127	7669.46	1013	0	128.077	2937.53	626.509	0	0	1164.18	1489.44	796.797	604.718	0	240	0	2.4	1792.87	3197.08
PHOSLIPSYN-PWY	0.495339	0.922023	211	0.0488426	23291	27601.4	10881.3	16172	36656.9	37051	11673.6	13305.2	28806.2	27970.1	14462.8	18805.9	10744.9	22157.4	6441.33	10595.1	33.7443	19007	26095.3	21949.1	22544.9	13608.5	2011.94	7178.53	2433.66	21652.4	21376.8	16896	5936.57	5186.64	326.087	8570.77	7048.69	6338.69	11284.4	13283.4	5119.09	14172	14228	21979.3	9835.86	13655.6	8139.55	32473.2	12293.6
PWY-5304	0.495523	0.723989	212	0.0490741	941	7149	639	0	29	235	0	0	4575	6242.8	0	0	0	0	130	0	0	1.67	1408.14	0	2412.28	0	80	0	238	0	0	0	0	1807.25	0	0	231	592	483.75	0	199.14	657	1780	1801	0	0	0	363	818
GLYCOLYSIS	0.496951	0.921617	213	0.0493056	19519	20419.9	8658.89	11904.1	24625.4	27545.5	7901.4	11102.4	21096.5	18311.6	10869.2	12613.4	8560.54	14884.5	3572.13	6302.79	24.6066	13200.6	16329	12938.1	15318.6	8508.5	1384.16	6827.26	2090.31	17529.9	16569.6	10489.1	4786.67	4327.88	188.644	6425.43	4769.58	4062.29	9149.09	8609.37	3864.82	10172.3	11433.8	15891.2	7591.98	10495.8	5049.83	24450	8473.07
PWY-7332	0.497063	0.389173	214	0.049537	0	0	0	0	0	0	1220.76	0	0	0	0	0	0	0	0	0	0	0	0	0	0	0	0	0	0	0	0	0	0	0	18.7153	0	0	0	0	0	0	0	160.97	0	0	0	0	13.9928	0
GLUCOSE1PMETAB-PWY	0.499404	1.16801	215	0.0497685	3155.86	9403.47	1553.69	164.08	2956.04	4262.58	2950.32	278.426	378.039	6082.15	717.027	7541.51	1224.52	0	405.299	1146.94	0	0	9151.27	2438.76	77.8542	2072.99	449.733	389.384	493.416	490.895	5732.16	0	0	41.7796	43.9791	434.296	2.6795	1744	939.783	3486.84	252.075	7508.48	925.773	6860.46	3581.88	2996.88	2928.66	11233.8	0
P281-PWY	0.499929	0.861857	216	0.05	7771.28	7024.79	4329.38	8731.13	17704.6	19818.9	1391.19	2482.84	15416	382.422	2948.55	319.499	0	9418.46	469.322	2385.27	14	8046	870.967	6001.03	4356.12	3693.46	169.356	0	532.23	8577.11	8064.69	1974.26	0	454.274	76.7931	3432.59	883.032	141.209	1483.61	4020.34	2607.33	2183.74	495.183	2637.91	365.339	0	3.9912	9529	2658.87
PWY-6507	0.500052	1.17763	217	0.0502315	2574.54	49.7878	355.592	9.9919	5867.28	53.8535	2252.67	266.61	2452.29	4787.39	692.284	5028.56	1204.54	0	575.072	2278.87	13.4703	0	6696.88	2322.79	3127.34	1865.62	320.949	375.242	366.569	1098.56	4268.04	0	0	185.547	19.5755	88.9454	0	318.712	933.146	4415.6	357.901	5834.97	11445	6093.72	2393.41	120.16	0	240.477	120.583
PWY-6630	0.502784	0.917	218	0.050463	18558.6	21021.1	9028.45	12868.7	26598.7	30571.9	9028.55	12135	22117.2	17929.3	9877.28	14943.4	9415.36	16123	3855.88	7209.5	23.9207	14054.4	19000.8	15652.6	16040.2	10277.8	1457.63	2556.72	1732.85	17261.6	16922.9	11445.5	3698.95	2246.45	206.1	6574.88	3308.95	4295.03	7203.48	9814.04	3997.4	11756.4	5994.05	15932.9	7849.99	9621.27	6220.45	26818.8	8623.63
PWY0-321	0.503672	0.852084	219	0.0506944	4720.61	9245.8	1920.2	2617.34	6995.8	9412.21	4860.18	23.7305	657.738	1576.8	0	453.842	1510.57	4807.86	354.036	1549.21	0	0	13022.8	4780.95	4323.27	5770.68	34.0849	815.979	560.916	8.9869	1054.19	9945.88	1593.33	34.6825	96.8846	1777.21	78.4497	509.621	0	2104.68	318.104	2625.67	905.765	0	2049.37	57.7028	0	1445.52	2763.24
PWY-6891	0.507149	0.730876	220	0.0509259	2065.51	0	0	11.993	0	0	0	7.9868	1193.02	1105.97	0	0	0	0	21.485	3.5991	0	0	0	0.6	0	0	169.818	0	449.97	0.792	4957	0	0	2237.83	9.4231	0	526.045	0	1105.48	0.9119	97.1892	0	358.043	0	0	9.5922	0	4.7994	2748.61
PWY-6519	0.507775	0.90088	221	0.0511574	12358.7	23623.9	5826.16	6648.77	17318	19615	8827.21	4401.68	2560.69	6240.73	5776.7	13614.1	5795.52	11069.1	1092.06	2867.12	23.0488	6059.2	21827.2	15071.9	15549.9	10963.5	848.434	833.456	1357.33	3432.95	14799.4	13746.3	2632.65	112.484	315.022	5865.97	1300.56	2718.1	4927.51	10176.9	2032.19	12808.4	7022.93	13885.7	5306.86	1135.5	5328.82	23777	5919.27
PWY0-166	0.508548	0.921867	222	0.0513889	17878.9	20559.7	8522.56	12329.9	24012.3	28362.5	8419.6	12367.4	20991.8	22727.2	10496.7	13684.3	9344.77	15613.3	3755	9360.73	18.6678	13140.7	17849.6	16844.7	16437.1	9981.19	1250.86	5715.34	1902.16	15512.8	16355.7	12063.4	3034.11	3414.91	251.068	7008.04	6355.43	3307.32	7999.28	8878.96	3781.52	10894.2	7125.04	15946.5	7350.14	9531.51	5112.33	25814.5	8218.71
PWY-5484	0.510764	0.920953	223	0.0516204	18251.5	19664.9	8236.1	11383.5	24242.9	26870	7405.85	10730.5	21325.8	13494	9497.91	11346.9	8264.85	14316.4	2515.97	6140.74	23.1806	12606.3	15000.3	12226.8	14024.8	7603.52	1162.5	7019.69	1954.63	16885.6	15711.4	9357.08	4330.54	4663.98	191.233	6049.48	4598.3	3141.81	8757.16	8241.52	3715.86	9773.91	9143.28	15110.4	7014.14	9062.59	4647.22	23122	7053.95
PWY-6895	0.512615	0.768375	224	0.0518519	7361.08	0	0	59.756	0	0	0	39.8085	4840.24	4350.22	0	0	0	0	105.975	17.9731	0	0	0	2.9996	0	0	592.353	0	1204.46	3.9592	11913.9	0	0	2556.77	42.0915	0	2057.77	0	3903.17	4.5579	445.106	0	1519.97	0	0	47.8217	0	23.9762	6180.99
FERMENTATION-PWY	0.513943	0.915355	225	0.0520833	12676.3	11229.5	5001.1	6073.74	14731.6	14531.7	6510.18	8734.25	9125.13	12562.3	5076.44	12265.9	8116.48	5879.3	1901.46	2145.9	17.2974	6034.23	14472.7	10020.7	10615.1	7496.48	677.438	774.621	1826.43	14298.5	15416.8	8595.12	4221.24	2410.07	162.334	4732.91	2293.32	1267.92	8232.9	6576.12	1621.3	9247.53	10114.8	14659.5	4442.15	4336.64	3675.42	13519.4	6508.16
DHGLUCONATE-PYR-CAT-PWY	0.519921	1.64688	226	0.0523148	1175.58	0	0	0	0	434.35	0	0	0	0	0	0	0	0	0	0	0	0	0	2.0832	0	0	12.9979	0	26.9817	429.727	1742.35	0	0	0	0	360.511	0	213.372	0	111.385	12.8337	0	226.175	0	894.445	52.9917	1327.63	0	0
POLYISOPRENSYN-PWY	0.521969	0.92342	227	0.0525463	18632.4	19441.5	7920.63	12235.7	23388.6	28316.2	7566.64	10783.6	18604.1	18299.3	8761.77	15010.6	7685.79	14989.3	3493.24	9034.76	25	12607.7	16730.8	16754.1	16771	9354.67	1074.79	4921.54	1886.9	14295	15339.9	12814.4	2508.45	2997.04	320.498	6966.85	6005.48	2789.66	8308.21	8319.88	3624.64	10155.7	7899.54	14824.2	5273.62	8834.69	4583.54	21825.2	7239.24
SALVADEHYPOX-PWY	0.523005	1.09343	228	0.0527778	19122	13251	7026.82	12082.7	28896.8	33513.4	9153.71	6487.25	23134.9	15080.6	8693.95	21826.2	8696.88	17085.3	3995.69	8127.07	21.2658	12278.5	18722.6	7991.41	8979.27	8983.17	1857.6	4200.73	2221.57	18750.7	14812.7	11036.8	0	5962.49	257.822	5198.86	6125.95	3169.59	12958	10262.1	3747.19	8688.04	6233.41	24559.2	10782.9	11819.5	4197.55	28431.7	7372.29
NAGLIPASYN-PWY	0.523283	0.924627	229	0.0530093	17989.7	19823.7	8856.33	12620.4	22472.8	29039.7	8042.67	11287.3	18071.5	9480	10333.8	15600.3	8282.83	14449.8	5650.22	8361.5	26.3975	13870.7	16177	11393.2	16985.4	9943.4	1555	3811	1205.02	17320.1	13099.8	11938.9	4788	1400.87	233.321	6406.8	6335.53	5327.2	9088.17	8969.38	3828.51	10148.7	5356.69	16641.3	5289.85	8648.93	5566.6	19645	7407.79
PWY-5499	0.526555	2.92208	230	0.0532407	0	0	0	0	0	0	0	0	0	0	0	0	0	0	0	0	0	0	0	0	0	0	0	0	0	0	0	0	0	0	0	5	0	0	0	0	0	0	0	0	0	0	0	0	0
PWY-1361	0.534608	1.64125	231	0.0534722	0	0	0	313.953	106.65	0	0	0	0	0	0	0	0	0	0	0	0	0	0	0	0	0	0	0	0	0	0	0	0	0	0	0	0	0	0	0	0	0	0	0	0	0	0	0	0
AEROBACTINSYN-PWY	0.538817	2.78398	232	0.0537037	0	0	0	0	0	0	0	0	0	0	0	0	0	0	0	0	0	0	0	0	0	0	0	0	0	0	0	0	0	0	0	6.6469	0	0	0	0	0	0	0	0	0	0	0	0	0
PWY-6703	0.54299	0.919917	233	0.0539352	18588.6	17131.8	7722.81	10169.2	12999	27572.9	7205.48	11068.9	15950.1	17614	6050.63	11523.7	8316.79	7589.27	1635.76	8386.82	15.4527	9009.06	15590.1	13662.8	15097.7	8520.52	904.495	4590.04	1556.28	16731.2	13145	9913.84	4168.27	2705.82	244.851	6401.25	6160.9	1770.22	8960.26	6944.04	3037.85	10132	6742.58	17324.4	4291.55	6731.5	5207.38	19775.9	5808.69
TCA-GLYOX-BYPASS	0.547634	0.920827	234	0.0541667	16974	24230	8801.46	14104.4	27752.9	34578.3	9162.77	8778.12	22025.9	24812.7	8289.11	16143.8	9111.41	16878.8	2927.67	9543.06	18.766	13000.9	19533.9	16814.2	15785.4	11270.6	966.709	5351.1	2113.63	15222.5	16599.3	12930.4	2568.03	3509.1	230.397	7772.87	6875.79	2463.26	4918.4	9637.9	3970.58	8803.98	2283.85	15855.8	4594.28	8619.61	3877.21	22230.2	7273.03
PWY-2941	0.549401	0.768343	235	0.0543981	7366.68	0	0	0	0	0	0	0	1948.56	21870.1	4391.03	0	0	4382.98	35.851	0	0	6.6779	0	0	0	0	281.37	0	777.034	11.9948	3.9994	0	0	2957.27	11.6696	0	842.415	0	0	0	0	0	0	0	5600.87	0	0	11624.8	356.129
PWY-7374	0.553294	1.42522	236	0.0546296	0	0	0	0	0	27	807.87	0.38	1346	1141.12	0	0	2.5	0.62	0	0	0	0	469.38	0	713.26	0.75	0.38	2482.25	138.92	0	0	0	241.875	258.372	0	0.38	0.25	0	260.509	0	92.5428	0	0	0	0	0	0	122.192	61.5
PWY-1861	0.553838	1.28669	237	0.0548611	3324.03	0	0	0	0	107.716	2534.8	1.5199	4516.81	1864.09	0	0	0	2.4797	35.8576	0	0	0	1731.32	0	2553.47	2.9993	284.513	4855.96	694.106	0	0	0	558.839	38.7299	0	1.5198	828.509	2.9989	615.79	0	254.855	0	0	0	0	0	0	478.266	242.601
SULFATE-CYS-PWY	0.555289	0.919444	238	0.0550926	18067.4	25435.2	8311.17	14072.9	28810.4	34310.4	8745.68	9091.17	22843.3	20263.8	7843.53	14177.3	12185.6	17506.7	1718.87	10279.8	21.3166	12551.5	21523.6	21932.8	14105	11296.5	722.461	2884.98	2110.18	13139.7	19976.6	14717.8	2007.83	2309.13	365.889	8778.46	6612.1	1865.34	6581.07	9471.19	4095.32	12271.1	6212.71	11807.4	4977.91	7278.99	4677.22	31294.9	7469.68
PWY-6467	0.556685	0.930687	239	0.0553241	17159	19733.4	8856.33	12433.4	22441.5	28380.6	7988.17	11199	18056.5	9480	10333	15039	8280.33	14151	5532	8361.5	25	13681	16177	11393.2	16403	9943	1555	3811	1185.5	17319.4	13099.8	11742	4788	1396.33	224.5	6406	6290.84	5267	9088.17	8968.98	3821.76	10148.7	4981	16641.3	5276	8637	5566.6	19538	7388
PWY-5918	0.557545	0.926251	240	0.0555556	14634.9	19368.7	7975.78	11975	23135.9	28765.1	7584.28	9069.92	19600	18451.3	8727.22	13593.1	7725.78	14708.9	2532.28	6630.88	16.7264	12319.1	17001.7	13982.9	15175.1	9383.65	873.234	4572.27	1719.69	14879.9	13851.2	11043.8	4064.91	3345.41	180.873	6003.49	4559.98	2592.34	7161.67	8351.06	3547.19	9972.53	2401.43	12840.2	5229.03	8255.52	4488.77	22767.4	6358.07
FASYN-INITIAL-PWY	0.558278	1.08966	241	0.055787	11788.3	19840.6	4975.73	5311.58	14366.3	16492.8	10225.3	3785.62	1762.01	5766.76	5122.04	18540.4	5400.59	9361.5	894.889	8813.68	23.2644	4843.76	17585.9	17146.3	17225	9169.62	1013.04	2029.23	1364.73	2516.89	12986.6	13619.1	3375.56	52.2237	295.592	6125.83	6370.55	3038.21	5705.97	10158.7	1642.35	15377.9	6403.06	16961.5	7060.97	841.924	6656.57	24208.5	6334.06
PWY-6339	0.55938	0.513659	242	0.0560185	0	0	0	0	0	0	0	3225.38	0	0	0	0	0	0	0	0	0	0	0	0	0	0	0	0	0	0	0	0	0	0	0	0	0	0	0	0	0	0	0	0	0	0	0	0	0
PWY-7234	0.560012	0.92896	243	0.05625	17389	19346.1	7651.17	11993.9	23135.7	28235.8	7613.8	8830.5	19414.1	20069.5	9210.89	14249.1	7650.98	15480.8	3092.83	9012.87	20.529	12428.9	16731.7	16319.2	16043.3	9196.52	1048.15	5071.97	1955.88	16468.4	15118.5	11661.5	4396.92	3352.02	255.637	6730.33	6210.56	2584.4	8783.48	8082.81	3590.27	10043	2706.07	16404.4	6651.8	8138.91	4328.53	23026.8	6922.47
PWY-722	0.560461	1.69322	244	0.0564815	1148.35	0	0	0	0	437.913	0	0	0	0	0	0	0	0	0	0	0	0	0	0	0	0	10.507	0	0	407.338	1479.13	0	0	0	0	345.918	0	0	0	109.643	13.1573	0	208.565	301.293	672.091	14.1818	1273.74	0	0
PWY-7237	0.561902	0.779974	245	0.056713	2154	0	0	0	0	453.2	0	3344	0	0	0	0	8922.66	1332	7	539.5	0	0	0	9.25	0	656	16	0	0	497.53	1957.6	2265	0	369	0	371	0.92	24	492.17	113.58	52.36	2203.34	254	646	2911	3210	2611.2	14556	1328
PWY-6590	0.566315	0.770757	246	0.0569444	10642.1	0	0	0	0	0	0	0	1416.81	1281.03	3052.96	0	0	2093.71	43.4283	0	0	0	0	0	1519.25	0	204.53	0	518.434	0	0	0	0	1322.53	7.7374	0	1019.27	0	0	5.9966	0	0	6126.32	0	3777.38	0	0	7378.59	0
CATECHOL-ORTHO-CLEAVAGE-PWY	0.566635	0.875523	247	0.0571759	5665.28	7422.37	3967.65	2888.79	6991.98	14856.5	4354.61	2037.8	1594.58	759.371	0	339.47	4461.33	2952	417.649	1720.16	0	0	8610.35	5594.47	4637.27	5231.05	14.9994	0	305.83	874.692	3000.95	8964.23	1430.12	43.4857	102.634	5604.45	520.8	0	0	826.667	750.866	1960.92	576.695	544.378	806.014	42.5734	1438.46	1163.6	2917.59
ORNDEG-PWY	0.567923	1.57173	248	0.0574074	0	0	0	0	0	0	0	260.63	0	0	0	0	0	0	0	2.9994	0	0	0	760.494	0	0	0	0	0	0	0	0	0	0	0	0	0	0	0	511.807	0	0	0	0	0	0	0	0	0
CENTFERM-PWY	0.571008	0.7694	249	0.0576389	9402.45	0	0	0	0	0	0	0	1125.66	1008.85	2731.44	0	0	1866.77	34.0023	0	0	0	0	0	1238.33	0	168.108	0	439.501	0	0	0	0	1129.88	6.0903	0	891.795	0	0	4.6653	0	0	5273.84	0	3426.62	0	0	6473.9	0
P161-PWY	0.574099	0.869134	250	0.0578704	11146.9	867.163	7611.09	6628.29	11137	24463.5	1735.7	4452.52	14584.6	30199.7	2671.65	317.489	7558.81	2549.91	857.025	2.9998	0	2847.49	1961.97	1997.11	1613.63	1079.34	213.3	0	774.479	10869.3	6822.92	0	0	4239.91	57.8673	3321.78	457.271	0	3248.41	0.76	1389.61	3675.27	11050.9	1571.61	4364.93	0	0	13699.9	3429.43
PANTOSYN-PWY	0.579942	0.937233	251	0.0581019	20683.6	20148	8925.37	12684.6	24498.1	29638.9	8280.48	10509.4	21430	25003.7	11842.9	13098	8677.22	16114.1	5728.77	9119.51	26.7508	13914.3	17379.6	15955.6	16222.7	9956.29	1570.74	6180.86	1963.67	17460.2	16330.1	12467.6	4938.75	3796.9	250.286	7183.5	6370.39	5209.72	8936.28	9074.95	3933.69	10902.9	8342.29	15171.6	7534.36	10391.5	5306.56	25086	9390.75
POLYAMINSYN3-PWY	0.592062	1.15523	252	0.0583333	4218.98	0	0	15.9599	0	672.723	248.74	408.298	0	1494.75	1198.08	88.2021	0	2221.91	512.124	134.751	0	0	0	5114.65	4562.03	402.056	35.5113	625.908	694.337	2277.95	5931.74	0	0	498.369	23.6221	1768.91	506.325	43.5221	1256.67	203.655	142.022	1521.11	2724.15	0	0	15.969	1727.98	11842.6	1149.43
PWY-5913	0.594623	0.93083	253	0.0585648	13807.3	21947.2	7979.98	13025.1	25080.5	31860.3	8052.24	7353.52	21120.1	22180.5	8361.47	17782.9	9127.12	15032.1	3797.71	10513.5	18.8095	12996.6	18978.1	18452.1	16594.3	9938.21	658.602	4864.53	1972.56	18300.4	16584.3	13615.4	4657.05	1881.24	358.632	7256.93	6996.68	2158.42	10838.1	9449.51	3778.15	10929	10350.6	18348	4963.46	7518.4	3896.08	20561.8	7140
PWY-5973	0.599334	1.06555	254	0.0587963	28885.7	26969.6	11795.5	19861.5	30546.4	40119	11932.7	15898.3	26518.5	32108.6	15809.4	23182.3	12339.2	20545.9	7373.31	19781.4	32.0665	17761.7	24223.5	36146.9	24885	12857.9	2089.18	9415.52	3057.26	23321.1	28984.7	20732.8	5834.35	5304.65	592.513	16755.5	11617.3	6813.48	14880.4	13260.4	6679.9	18525.1	17995.5	20456.3	12420.5	15117.6	7881.83	38561.2	13742.9
PWY-5121	0.604615	1.05736	255	0.0590278	16800.9	6351.14	6395.53	7288.33	10350.1	13921.7	7139.74	9172.15	12165.5	22460.5	11020.6	11390.7	5337.63	9032.39	5257.57	6386.63	20.7706	9615.18	12546.1	9313.67	12776.2	5777.74	1449.88	6071.52	1664.42	14749.4	9618.92	10431.4	4717.43	3468.59	229.41	5139.8	4537.77	5173.13	9154.68	5981.09	2775.91	6525.7	12844.8	12592.2	7134.67	10514.4	5157.93	20801	8598.4
PWY-6147	0.609445	0.940097	256	0.0592593	21508.6	25796.6	10384.5	13244.4	22840.3	32381.4	8388.52	12877.6	21779.8	24239.8	11980.3	12440	10871.8	16216.5	5981.71	10075.2	27.3133	14090.2	15529.9	18356.1	19036.7	9966.65	1428.95	6028.86	2249.71	15443.7	18816.4	13523.4	3414.31	3306.25	261.264	8041.75	7145.74	5574.33	7140.14	6948.81	3898.96	11995	10185.2	4517.9	7259.99	12940.3	6527.61	28485.9	10083.7
PWY-6471	0.610308	0.76128	257	0.0594907	5056.03	0	0	0	0	0	0	0	0	2426.01	0	0	0	0	0	0	0	0	7053.75	0	0	0	34.2122	0	715.148	28.2297	9.5924	0	0	1110.02	24.7148	0	0	0	0	0	0	0	6602.6	0	1464.8	0	0	0	792.151
DAPLYSINESYN-PWY	0.612985	0.938418	258	0.0597222	18966.2	22474.1	9030.16	13671.5	27301.8	32848.1	8269.8	10193.8	21821.4	16323.2	11180.4	14878.1	9378.23	16730.9	3785.89	9844.72	20.824	13755.1	18582	18921.9	17410.6	10451.2	1290.61	3026.33	2118.12	15987	18060.6	13429.4	2708.27	3116.23	290.667	8073.18	6406.31	2975.19	8081.24	9213.91	4039.22	12074.8	13666.1	16060.9	8225.38	9681.37	5207.49	29732.3	9231.89
ENTBACSYN-PWY	0.613274	0.770174	259	0.0599537	0	0	0	0	0	142.935	0	17.7311	6181.48	0	0	0	0	0	0	6.8535	0	0	2000.53	6.6606	7121.74	0	0	0	725.566	0	7260.34	0	0	2837.92	19.153	0	0	75.2978	746.532	1.9374	288.394	0	0	0	0	0	0	621.086	299.976
PWY0-1338	0.614743	0.714729	260	0.0601852	851.811	0	0	0	0	313.876	0	4.1604	0	0	0	0	0	0	0	1.8724	0	0	0	1.6934	0	0	8.8889	0	226	276.568	3672.88	0	0	0	4	203.333	0	147.251	492.17	63.2876	46.9434	0	176.065	0	594.444	18.5285	1441.66	7278	0
PWY-6387	0.61562	0.944362	261	0.0604167	20321.7	20768.7	9010.95	12454.3	24656.3	29131.5	9458.81	11739.9	21418.2	24953.7	11959.9	15057.1	8661.86	16123	5891.4	9683.61	25	13683.1	19795.6	17075.2	18648.1	10528	1654.44	6660.39	2178.33	17598.2	16830.7	13627.6	5197.28	4123.05	258.173	7433.11	6550.16	5287.24	9427.46	9057	3943.44	11199.7	13008.9	16887.7	8292.09	12217.2	5702.01	24973.7	9998.85
PWY-6386	0.616265	0.944483	262	0.0606481	20343.9	20768.7	8962.45	12458	24724.5	29123.6	9525.03	11931.3	21430.1	25423.6	12015.9	15053.7	8796.03	16178.6	5879.3	9729.03	25	13683.2	19761.6	17232.5	18683.5	10528.1	1656.82	6792.48	2205.29	17578.9	16818.8	13662.9	5210.42	4117.35	258.096	7440.73	6559.56	5289.41	9407.71	9055.25	3941.6	10260.7	13203.8	16762.7	8314.16	12329	5656.15	24875.6	9985.04
DTDPRHAMSYN-PWY	0.619302	0.941231	263	0.0608796	17069.4	17009.1	8048.12	10408.9	22658.4	28427.7	9239.58	6848.07	19834.3	23214.6	10333	12845.2	8843.73	13942.4	6065.76	8724.46	23	13917.6	14274.3	12237.5	16070.2	7413.71	1630.19	10214	1530.9	17884.4	15699.6	8922.54	4648.81	2213.72	202.775	6142.13	7294.04	5405.58	9472.36	8694.38	3469.71	10417.7	15211.8	17744.5	5322.91	10998.1	5880.88	22523.5	8519.98
PWY-7220	0.623528	0.944515	264	0.0611111	18929	24847.8	10859.8	15361.4	28513.9	35805.9	10653.2	13836.4	25627.8	29593.2	13851.8	18122.2	10681	19494.5	6443.18	11494.4	20.9524	17006.7	21830.7	19726.4	21545.5	12135.7	1876.87	7574.11	2489.79	21122.6	19721.7	14240.5	5310.88	4260.23	282.863	8365.25	7800.7	5866.61	10495.2	11138.5	4727.08	12767.8	17164.3	20334.8	9313.48	13203.3	6713.04	29120.6	8960.47
PWY-7222	0.623528	0.944515	265	0.0613426	18929	24847.8	10859.8	15361.4	28513.9	35805.9	10653.2	13836.4	25627.8	29593.2	13851.8	18122.2	10681	19494.5	6443.18	11494.4	20.9524	17006.7	21830.7	19726.4	21545.5	12135.7	1876.87	7574.11	2489.79	21122.6	19721.7	14240.5	5310.88	4260.23	282.863	8365.25	7800.7	5866.61	10495.2	11138.5	4727.08	12767.8	17164.3	20334.8	9313.48	13203.3	6713.04	29120.6	8960.47
PWY-5654	0.630655	0.73678	266	0.0615741	0	0	0	0	41.1429	0	0	0	515.998	328.722	0	0	0	0	0	0	0	0	0	0	0	0	3	0	0	0	0	0	0	1507.65	0	904.627	0	0	0	0	0	471.572	0	411.338	0	0	0	0	0
TCA	0.636517	0.94401	267	0.0618056	24229.8	28533.4	11455.9	16705.3	32582.8	39481.5	12306.6	11073.7	26308.2	30413.2	12638.2	20542.3	11700.5	20413.4	5096.9	13042.6	22.6154	16621.6	26969.7	21959.4	21335.6	14255.8	1651.89	7115.2	2748.74	22652.2	21294.3	17822.9	6474.17	4735.33	359.043	9994.28	8662.51	5277.41	12041.6	12414.8	5134.89	14803.5	10918	23919.2	8012.9	13765.9	6227.66	27085.9	11525.8
PWY-5384	0.643099	1.11033	268	0.062037	2925.32	8803.9	1536.19	162.338	3006.21	4057.77	2858.41	275.279	380.458	5937.03	684.377	6300.74	1237.23	0	361.565	1105.55	0	0	9502.52	2403.61	77.5953	1835.28	415.634	374.781	468.769	482.422	5535.97	0	0	77.8149	43.1392	426.595	2.6792	1427.91	905.972	4475.46	245.088	7041.41	8471.69	7420.95	3199.99	2527.25	2466.36	9955.78	193.946
PWY-6163	0.647307	0.948436	269	0.0622685	21792.8	22206.9	9613.03	13917.4	27225.4	31686.7	9653.82	12598.6	22443.1	23759.1	12267.2	15689.8	10952.4	17338.6	6020.54	10227.8	27.3706	14879.1	20323.2	19246	18890.4	11326.5	1643.73	6213.61	2291.15	18992.8	19089.4	15339.4	5299.55	4232.88	312.721	8416.11	6775.1	5349.96	10295.4	9682.41	4415.01	11762.2	13887.5	15584.9	8453.78	12042.9	6763.26	28029.5	11196.9
PWY-621	0.647865	0.90194	270	0.0625	2925.32	8213.8	1536.19	162.338	3006.21	4057.77	2858.41	275.279	2669.67	14120.4	684.377	6300.74	1237.23	0	361.565	1105.55	0	0	9502.52	2403.61	1302.29	1835.28	415.634	374.781	468.769	482.422	5535.97	2395.32	0	415.95	43.1392	426.595	2.6792	1431.15	1907.18	4629.17	265.294	7041.41	14075.9	7420.95	3199.99	2527.25	2446.12	10068.4	5231.07
PWY-7211	0.65107	0.945687	271	0.0627315	18876.9	22529.3	9323.83	13844.1	26701	31913.3	9263.55	11937.8	22667.9	18249.2	10886.1	16042.1	9756.18	17352.3	4271.43	10405.4	21.7486	14646.1	19820.4	18703.1	19012.1	10953.6	1338.13	6234.74	2153.06	17062	18071.2	13535.6	3400.71	2743.8	282.152	7804.88	7030.21	3566.16	8860.87	9692.36	4174.86	11836.5	4940.69	17435.8	6820.76	10562.9	5568.81	26432.6	8615.38
PWY-6385	0.652747	0.950104	272	0.062963	20039.2	20553.1	8922.7	12564.1	24545	29021.3	9402.45	11627.7	21469.9	24601.1	11926.5	15051.2	8583.3	15991	5883.68	9781.86	25	13683	19326.4	17293.7	18333.9	10405.8	1634.99	6784.33	2121.61	17586.6	16665.1	13477.8	5159.34	4118.15	259.893	7545.73	6585.78	5294.52	9391.3	9069.4	3985.04	10285.6	12909.2	16837.8	8219.64	12149.1	5674.61	24801	9979.63
PEPTIDOGLYCANSYN-PWY	0.653397	0.950239	273	0.0631944	20248.3	20553.1	8979.6	12564.1	24545	29021.3	9402.45	11627.7	21469.9	24668.9	11926.5	15053.9	8583.3	15991	5883.68	9781.86	25	13683	19326.4	17293.7	18333.9	10405.8	1651.85	6784.33	2154.92	17586.6	16665.1	13477.8	5159.34	4156.6	259.893	7545.73	6585.78	5297.56	9391.3	9069.4	3985.04	11136.5	12909.2	16837.8	8219.64	12149.1	5674.61	24801	10022.3
PWY-7229	0.657374	0.950333	274	0.0634259	23256.6	24947.3	11202.5	15741.3	30265.9	36454.2	10985.6	14256.3	26359.3	29891.2	14489.9	18663.3	11081.8	19578.3	6936.04	11927.8	27.7384	17310.6	22472.9	20588.5	22082	12400.3	1994.72	7837.49	2553.32	21992.3	20353.4	15219.1	5756.58	4437.14	300.241	8845.35	8133.85	6337.5	11247.7	11431.9	4913.9	13484.8	16116.2	21001.7	9750.31	14207.4	6993.37	30252.9	10691.8
PWY-7295	0.660685	0.724254	275	0.0636574	0	0	0	0	0	2398.91	369.32	0	0	0	0	0	0	0	0	0	0	0	0	2129.04	0	0	0	0	0	0	0	0	0	0	0	0	0	0	0	0	0	0	0	0	0	0	0	0	0
PWY-5686	0.664114	0.951699	276	0.0638889	23130.6	23581.6	10405.8	14990.8	29223	33900.6	10283.4	13277.9	23861.9	28444.9	13602.5	17760.6	10536.5	18351.3	6565.89	11550.3	29.1771	16103.1	21479.8	20258.1	20619.8	11800.4	1856.19	6995.29	2401.53	20447.3	19316.1	15008	5559.78	4035.1	307.344	8849	7815.06	5990.7	10908.1	10685.9	4701.45	12788.8	15992.2	19297.2	9069.57	13700.6	6585.32	28107.3	11351.1
PWY-7373	0.665691	1.65626	277	0.0641204	0	0	0	0	0	0	0	0	0	0	0	0	0	0	0	0	0	0	0	0	0	0	0	0	0	0	0	0	0	0	0	0	0	0	0	0	0	0	0	0	0	0	0	7.6279	0
SO4ASSIM-PWY	0.66605	0.937286	278	0.0643519	14473.2	22197.8	7976.21	12857.2	26311.6	31785.6	7595.07	9250.88	22410.9	26196.5	5801.82	12068.1	19948.3	14654.5	1228.02	10205.1	16	10967.2	19437.1	20051.4	10894.5	10085.6	630.37	1818.3	1857.66	11978.6	17860.2	12520.5	1497.25	2359.39	345.135	9007.37	6038.4	1407.54	6087.17	8663.94	3768.75	12185.4	3693.85	9435.87	3288.76	6146.41	3853.49	29430.7	5622.06
PWY-7539	0.671519	0.950582	279	0.0645833	20637.7	25277.6	9668.72	13261.8	23480.1	31188.7	8885.23	12404.7	20388.7	24097.1	12145.4	13589.1	10521.4	16271.1	6017.94	9951.63	26.7717	13984.3	16761.2	19677.9	19312.1	10710.2	1452.51	6027.15	2341.28	14541.1	18497.2	15232.2	3517.79	3435.27	272.92	8393.91	6750.52	5555.6	6982.47	7370.1	3908.68	12235.2	10460.5	4557.83	7018.91	13584.7	6454.46	27606.5	10130.8
PWY-7208	0.671712	0.952682	280	0.0648148	24092.4	23556.1	10625.9	15074.2	28948.6	34241.3	10677.7	14181.7	24279.9	30371.9	14313.6	17927.9	10354.9	18605.4	6689.32	10882.5	30.2645	16397.2	21517.5	19309.9	20045.8	11926.7	1961.77	7743.69	2342.11	20950.2	18513.1	14764.5	5692.46	4665.13	299.282	8582.64	7309.06	6508.53	10849.8	10761.6	4757.65	12893.8	14986.2	19991.6	9879	13574.1	6803.03	30138.7	11545.2
COA-PWY	0.672947	0.953443	281	0.0650463	21072	19733.4	8856.33	12443.4	24109.5	28407.6	8796.04	11199.4	20194	23507.8	11796	15045.7	8282.83	15483.6	5853.37	9605.74	26.7717	13682.7	17878.4	16526.2	17388.8	9943.75	1641.38	6293.25	2029.98	17540.4	16028.8	12497	4938.75	3600.49	248.5	7542.38	6522.09	5345.42	9249.42	8982.48	3888.14	10734.7	12360.9	16641.3	7843.33	12245.7	5566.6	23705	9588.67
PWY-5097	0.673658	0.952229	282	0.0652778	21116.2	22886.9	10421	14775.5	28334.2	34921.5	10095	12647.4	24420	26362	12993.8	16582.7	9919.01	18026.2	6397.44	10836.7	24.1932	15471.2	20519.7	19996.4	19503.5	11427.9	1720.09	6895.09	2319.76	20173	19561.5	14915.5	5214.39	4101.82	305.049	9107.51	7057.75	5444.08	10399.7	10278.4	4589.35	13298.7	16199.3	18252.8	9011.01	12990.9	6110.77	29654.5	11075.4
PWY-6397	0.674715	0.642094	283	0.0655093	0	0	0	0	0	0	0	0	269.112	78.2461	0	0	0	0	0	0	0	0	0	0	0	0	0	0	27.0942	0	0	0	0	0	0	3.818	0	0	0	0	0	0	0	0	0	0	0	0	0
COMPLETE-ARO-PWY	0.676171	0.952668	284	0.0657407	23050.4	24398.7	10583.5	15310.6	29941.5	34742	10477.8	13379.9	24737.8	25905.3	13508.2	17038.6	11329.9	18933.5	6357.04	11399.9	27.8492	16220.3	22260.7	20663	19991.6	12329	1798.54	6622.4	2474.66	21110	20659.9	16428.6	5848.37	4512.18	340.472	9197.56	7596.59	5840.87	11525.5	10755.4	4874.43	13050.1	14772.3	17879.6	9265.36	13000.6	7390.96	30738.3	11925.9
PWY-5941	0.678649	0.797715	285	0.0659722	0	0	0	0	141.49	0	0	2461.85	0	0	0	0	3382.76	0	27.6605	0	0	0	0	3.9991	1889.99	0	0	0	386.521	0	0	0	0	0	0	0	0	0	0	0	11.9189	2027.96	0	0	0	0	0	0	3.9976
PWY-6123	0.679704	0.954477	286	0.0662037	21187.2	19733.4	8856.33	12630.8	24109.5	28467.8	8796.54	11199.4	20194	23535.8	11796.3	15178.8	8461.28	15644.8	5867.5	10144.7	27.4194	13682.7	17878.4	17055.1	17576.9	9970.39	1641.38	6371.56	2040	17634.7	16030.5	12631.8	4938.75	3571.99	255.637	7512.11	6961.08	5315.45	9259.37	9027.64	3974.91	10917.1	13205.4	16641.3	7887.7	11885.3	5566.93	23807.9	9587.7
PWY-6126	0.680643	0.95401	287	0.0664352	21388.3	24039.9	10794	15164.9	28830	35036.5	10608.4	13721.2	25257.7	28774.9	14031.1	18042.1	10571.4	18865.6	6757.13	11518	25.107	16678.8	21677	19889.7	21262.2	11977.6	1935.2	7572.05	2461.36	21222.8	19598	14759.8	5623.55	4256.82	291.569	8561.23	7811.4	6158.83	10911	11002.6	4735.43	13008.7	15445.8	20243.9	9423.02	13820.6	6746.35	29104.4	10116.7
PWY-5705	0.680987	1.11389	288	0.0666667	1015.48	0	0	457.109	0	2487.33	1987.1	8.1667	0	304.322	48	188.204	0	2.4785	0	2.9968	0	0	999.903	1412.13	473.306	2.9986	0.6023	0	414.591	0	3622.8	4703.02	471.7	53.7759	64.2557	788.756	302.592	0	804.12	318.899	73.4397	903.686	297.899	0	0	22.2078	0	5.9852	938.423
GLYOXYLATE-BYPASS	0.681194	0.945682	289	0.0668981	13271.2	19156	7179.49	11989.1	22992.9	28576.9	7720.13	7191.91	18336.5	20908.8	6880.99	14478.4	8030.86	13924.9	2503.32	9168.89	15.5181	10698.3	16037.7	13979.5	12817.3	9283.47	823.037	4658.36	1717.62	12160.8	14486	10680.7	1883.64	3080.05	181.273	6725.64	6305.12	1956.72	3558.13	8441.01	3386.77	7634.53	1901.64	13243.1	3618.53	7099.02	2722.89	18788.7	5902.89
DENITRIFICATION-PWY	0.683378	1.11009	290	0.0671296	852.799	8352	979.719	1714.78	50.6535	1054.47	5.7978	2658.55	91.8188	2846.92	0	7.9902	5948.44	0	222.631	1405.72	0	7.9683	852.827	3905.67	493.549	3.9758	0	0	253.281	0	10	1181.23	0	0	45.9553	1942	443.057	676.571	0	279	602.521	2054.12	333	0	229.787	0	2	822.043	652.5
PWY-7221	0.685284	0.955071	291	0.0673611	20457.7	21525.8	9251.75	12807.8	25414.9	29742.7	9809.9	12156.3	20515.4	24581.8	11897.7	16225.3	10137.7	16353	5946.09	10340.2	25.4717	13683.4	21396.2	18621.4	18127.2	11132.2	1727.88	6487.23	2236.47	17595.2	17643.5	14670.2	5326.08	3754.93	285.668	7885.42	6625.43	5412.23	9789.99	9761.24	4036.67	12324	14598.1	18611.4	8227.25	12568.2	5567.1	23861.1	10290.8
ARO-PWY	0.688271	0.95439	292	0.0675926	21965.8	23136.8	9995.9	14520.1	28403.5	32932.8	9944.23	12590.7	23432.7	24325.6	12674.1	15934	10840.5	17876.7	5967.22	10847.6	27.3425	15328.4	21121.8	19862.2	18846.9	11656.7	1689.44	6327.66	2350.63	19973.9	19661.8	15711.6	5533.19	4306.21	327.998	8869.53	7152.71	5485.2	10936.5	10185.5	4660.02	12243.8	14143.8	16840.2	8669.28	12210.4	7036.91	29095.6	11510.5
PWY-2942	0.68836	0.954331	293	0.0678241	25115.6	23513.2	10737.2	15249.4	28810.5	36284.8	10350.4	12926.4	25378.6	27079.2	13219.4	16872.2	10256.7	18533.4	6499.62	11085.7	29.3632	15815.8	21037.8	20722.2	20062.7	11719.4	1762.42	6779.55	2534.83	20633.8	20063.9	15618.2	5263.34	4281.43	322.281	9293.99	7155.69	5474.62	10619.8	10519.1	4729.94	13936.1	16118.8	18552.2	9164.75	13193.1	6018.05	30950	11516
PWY-7323	0.688419	1.0716	294	0.0680556	12421	12396.4	1673.6	5294.19	193.87	2782.23	4094.47	6744.29	3556.32	10299	154.598	2414.78	10246.3	3.7193	417.395	5315.34	15.7717	872.732	2644.99	13234.1	10021.7	4.4983	358.263	5436.9	1239.21	10303.8	10494.7	3873.72	4091.22	1207.84	168.385	6085.74	1832.95	1491.08	7030.56	1496.66	2587.41	8920.57	7320.6	13011	1076.94	3879.5	409.263	21948.9	3059.16
PWY-7111	0.689632	1.05184	295	0.068287	30068.5	39657.3	14101.8	29935.6	58120.2	53740.6	15304.7	16199.6	43115.6	39504.4	18571.1	21739.6	17820.3	33453.7	6956.58	23534.9	36.0156	21190.6	34029.6	52117.2	26376.1	19895.5	2334.97	9353.08	4285.28	28040	42549.5	25092.9	6731.46	6266.34	681.835	22435.8	11900.2	6409.99	13808.7	19167.9	10614.6	23141.2	25474.2	26958.3	13529.9	19378.4	6986.22	51720.8	21255.4
PWY-1269	0.691774	0.952638	296	0.0685185	17150.5	19704.4	8768.98	12429.9	22441.5	28380.6	7982.17	12066.1	18056.5	9480	10326	15025	10937.3	14151	6137.95	8361.87	25	13437.6	16177	11370.3	16403	9934.49	1552.98	3797.45	1158.31	13803.3	13653	11742	2961.2	1145.11	225.487	7174	6286.84	5266.25	6560.98	8957.66	3709.66	10471.9	4975.49	13724.1	5276	8637	5566.6	19538	7388.5
PWY-5154	0.691933	0.940562	297	0.06875	14344.7	11353.1	6526.15	12872.3	21619.7	28940.9	2241.27	8630.27	19494.5	8230.21	7537.07	13546.5	8975.29	13257.7	2135.7	8534.59	16.3528	11939.8	3456.19	12736.4	11723.5	6538.19	452.52	1698.26	1316.64	13638.5	15316.7	9670.3	0	3004.89	277.403	7253.53	6404.46	883.628	8489.21	5630.54	3820.9	11040.7	6898.23	4459.83	3969.11	190.804	5341.69	27058.2	5745.45
PWY-5659	0.692228	1.04674	298	0.0689815	20581.1	21339.7	8978.63	13281.7	22801.5	28756.5	9214.36	10187.7	19721.5	16141.1	11877	13833	11337.8	13898.5	6458.85	9887.57	25.2834	13825.7	15411.6	20452.5	15671.4	7881.33	1589.61	7031.25	2297.41	19771.2	19776.7	11713.5	5836.75	3822.61	275.414	8237.36	4568.19	5584.75	10257.3	9200.61	4353.17	12752.4	8742.73	18736.8	7159.74	14269.9	5930.57	28798.8	8934.52
RIBOSYN2-PWY	0.694045	0.955894	299	0.069213	19966.2	21153.9	9082.76	12908.6	25044.9	29992.2	9662.77	11596.9	20296.1	23894.7	10989.7	15562.7	9354.7	15656.2	5912.49	10782.2	25	13852.5	19492.1	18169.9	18423.1	11018.8	1675.78	6430.6	2092.32	17752.4	16476.7	14214.3	5235.8	3522.3	272.591	8185.38	7327.75	5379.57	9286.31	9358.41	4077.81	11302.1	11763.1	17173.7	6438.74	12157.7	5973.24	23662.7	9443.51
NONOXIPENT-PWY	0.696239	0.956518	300	0.0694444	24804	28698.1	11031.6	15558.1	28281.7	33976.7	11391.9	15335.1	21763.4	29510.4	15274	18095.5	12451.2	19531.7	7599.55	13884.7	25.9615	15784	24149.7	26215	21354.9	12745.1	2077.83	7663.02	2929.19	21472	25530.5	18970.7	6766.07	4391.17	352.14	11368.2	8508.53	7178.83	11903.2	10776.7	5256.55	13547.5	20772.4	20413.3	11497	15085.2	8942.42	38639	14067.1
GALLATE-DEGRADATION-I-PWY	0.696577	0.916631	301	0.0696759	7769.52	6091	4053	7682.18	18278	18654.7	2738.43	1906.66	15379	937.948	3137	4631	654	8936	713	2044.22	14	8046	5964	3354.17	3588.08	3654	374	476	148.28	8359	3802.99	0	0	437.213	30	1616.31	103.767	283	1226	6174.35	2317.53	2478.62	459.513	6791.99	1694.12	61	0	9202.7	1969.09
PWY0-862	0.702172	1.05726	302	0.0699074	12800.6	22533.8	5565.35	6248.47	15949.1	18070.4	10104.4	7589.1	2082.16	6655.65	5857.29	18894.8	5533.09	10556.7	1044.7	12329.4	27.931	5499.76	22661.1	22706.9	18488.5	11910.7	1078.32	2276.2	1586.68	2958.53	16091.5	18012.1	3629.04	62.536	412.342	9100.85	8395	3306.3	6583.01	10647.6	2694.32	16041.4	7375.89	15729.9	7795.75	996.545	7122.58	25658	7386.4
PWY-5430	0.707986	0.785614	303	0.0701389	0	0	0	0	117.373	0	0	0	662.064	2580.17	0	0	0	0	0	0	0	0	0	0	0	0	8.2142	0	0	0	0	0	0	0	0	1289.42	0	0	0	0	0	1509.65	0	0	0	0	0	0	0
PWY-7219	0.714287	0.959431	304	0.0703704	23697.5	23467.7	10745.1	15020.9	29071.6	34480.7	10575	13636.1	24987.1	28190.3	14168.7	17982.5	10490.7	18419.8	7013.43	11535.8	29.4931	16441	21563.3	20013.9	21054.5	11861.7	1981.39	7570.52	2444.8	21298.6	19506.3	15174.8	5883.32	4259.87	298.458	8714.35	7819.44	6397.84	11245.1	10902.7	4741.72	13195.4	15618	20176.3	9506.88	14322.9	6771.54	29092.3	11223.5
PWY-5529	0.718093	0.643055	305	0.0706019	0	0	0	0	0	0	0	0	0	0	0	0	0	0	0	0	0	0	0	0	0	0	0	0	0	0	0	0	0	0	23.9969	0	0	0	0	0	0	0	0	0	0	0	0	0	0
PWY-6317	0.721799	1.08166	306	0.0708333	7923.45	50.2222	0	58.7335	4861.22	198.246	4358.69	484.017	5018.73	21478.8	3184.8	6961.66	1847.83	1913.64	310.899	1785.34	0	3.339	10159.9	4693.9	3031.88	2360.6	530.323	3909.64	959.798	13.2403	5659.69	2141.88	284.824	2974.65	42.4143	169.245	1036.23	563.953	1658.69	5054.72	550.428	3632.47	13239	7072.67	6328.17	4479.53	0	8667.39	4141.58
GLYCOLYSIS-E-D	0.723326	0.952435	307	0.0710648	14478.4	11845.8	6616.86	10186.7	22570.4	25233.4	5542.51	7055.23	19464.4	13915.6	7176.16	9572.02	7554.35	13200.4	1484.57	6441.16	20.8494	11482.1	11465.5	12934.3	13085.7	6426.46	778.464	1975.89	1626.38	13702	14320.3	7516.68	596.858	2810.16	193.109	5779.18	4593.89	1295.49	6915.72	7369.45	3195.87	9134.89	2656.69	11495.8	5126.71	6938.68	4331.29	23135.1	4906.81
PWY-6700	0.723458	0.959774	308	0.0712963	20814.6	19704.2	8768.98	12434.9	23245.6	28407.6	8790.04	10272	19995.7	23778.1	11789	15025	8283.45	15483.6	5835.32	9556.24	26.7717	13666.7	16646.4	16035	16977.3	9935.24	1669.06	6369.98	1975.52	17532.4	16589.8	11922.1	4938.75	3322.96	245.729	7239.91	6569.34	5301.37	9348.78	8970.46	3886.64	10734.7	7334.73	17143.7	7746.48	11851.9	5566.6	23704	8322.22
3-HYDROXYPHENYLACETATE-DEGRADATION-PWY	0.723687	1.20211	309	0.0715278	2167.15	0	0	0	215.252	87.7867	6.9852	2599.7	0	410.811	0	0	5314.78	0	0	10.4606	0	0	0	1.7496	566.619	0	13.905	0	554.469	0	3819.65	0	0	49.5622	26.6481	996.366	457.379	0	0	2.6523	203.228	1530.44	470.722	669.076	1109.63	21.9716	0	351.126	194.635
THRESYN-PWY	0.735318	0.962111	310	0.0717593	18537.2	21237.7	9192.66	13467.9	24648.9	30352.7	9406.47	11350	21299.5	27104	12196.5	16162.5	8284.08	15870.7	6328.19	10145	24.0566	14002	18806.2	18467.5	18930.6	10344.9	1656.17	6948.39	2388.55	17654.6	17861.9	14680.6	5135.12	4480.02	277.048	8201.8	6691.96	5401.99	9504.01	9171.19	4188.61	11959.4	14033.5	15994.8	8612.2	12359.2	5749.69	26515.6	10730.1
PWY-6731	0.736238	1.61346	311	0.0719907	0	0	0	0	0	0	0	0	0	0	0	0	0	0	0	0	0	0	0	0	0	0	0	0	0	0	0	0	0	0	0	0	0	0	0	0	0	0	0	0	0	0	0	0	0
PWY-7663	0.737301	1.04074	312	0.0722222	28300.4	26877.6	11529.8	19711	31432.9	38718.1	11683.7	18231.9	26125.4	33015.9	16432.6	23287.7	13940.4	21751.8	7672.65	21920.1	35.4098	18139	28868	35970.1	25900.2	13227.6	2103.95	8932.83	3225.35	23034	30202.8	20791.3	6004.53	5263.23	580.396	16872.6	14480	6867.73	14495.4	13181.3	6570.14	20045.9	18404.7	20065.7	12139.3	15557.4	7621.39	37922	14059.5
PWY-7228	0.73774	0.962307	313	0.0724537	19805.4	23448.2	10072.4	14043.6	27134.3	32774.4	10422.7	13141.3	22855.7	27081	12820.7	17362.2	10816.5	17969	6201.76	11047.3	23.0575	15165.3	22351.6	19584.2	19841.6	11858.7	1815.91	7027.56	2400.59	19209.1	18960.8	14877	5388.81	4020.8	291.489	8257.92	7185.71	5657.16	10233.5	10567.4	4384.79	12865.1	9226.01	19843.8	8813.08	13005.8	6086.7	26261.5	9689.76
PWY-5677	0.739586	1.39515	314	0.0726852	0	0	0	0	90.5017	0	0	0	0	0	0	0	0	0	0	0	0	0	0	0	0	0	0	0	0	0	0	0	0	0	0	115.143	299.33	0	0	0	0	0	0	0	0	8.3576	0	0	0
PWY-5910	0.741826	1.21322	315	0.0729167	2938.37	0	0	0	0	0	0	0	9.6093	1410.15	0	0	0	2651.59	0	0	0	0	0	0	0	0	187.153	0	379.529	7.7985	1.9997	0	0	318.928	9.1672	0	0	0	0	0	0	0	0	0	1035.59	0	0	2117.55	161.775
PWY-1501	0.742592	0.704188	316	0.0731481	0	0	0	281.468	0	0	0	0	0	0	0	0	0	0	0	0	0	0	0	0	0	0	0	0	0	0	0	0	0	0	0	1296.87	0	0	0	0	0	0	0	0	0	0	0	0	0
PWY-6125	0.745035	0.963509	317	0.0733796	18805.1	22834.1	9878.64	13788.5	26347.2	32070.1	10154.4	12823.6	22433.3	26505.4	12662.7	16987.3	10363.6	17566.2	6149.18	10805.2	21.6907	14934.1	21580.2	19079.4	19449.7	11541.2	1788.74	6912.34	2338.43	18951.6	18478	14482.9	5319.56	3922.8	284.459	8084.15	7046.1	5598.05	10080.3	10306.9	4306.21	12510.4	9873.97	19312.9	8660.12	12832.1	6006.53	25863	9333.89
P105-PWY	0.746816	0.960777	318	0.0736111	21522.3	26557.9	10773.6	16296.8	31409.4	38012.3	11704.1	10784.5	25481.5	27939.9	11792.7	19909	11429.6	19465.1	4762.84	12693.9	22.9688	15821.2	25331.3	20864	19367.7	13642.7	1591.11	6546.09	2560.61	20408.1	20031.4	16374.2	4762.48	4417.78	323.77	9872.2	8610.69	4370.36	8740.67	12462.5	5028.83	13096.3	5603.11	21789.9	7126.81	12206.1	5245.42	23266.7	10520.3
ARGSYNBSUB-PWY	0.749025	0.963621	319	0.0738426	17016.9	23179.3	10089	13951.5	28207.7	31778.6	10141.4	11130.3	23647.6	26291.4	13228.7	15751.6	12338.3	16553.2	6036.45	10218.7	18.2143	15312.5	20925.4	18539.3	18469.1	11645.3	1740.12	6911.27	2195.99	18217.1	18076.5	13821.7	5091.92	4584.65	269.517	8089.41	6916.78	5770.59	9381.43	10406.8	4412.91	11006.6	10897.6	15790.9	8810.74	12793.9	6846.98	27378.5	10787.6
GLUTORN-PWY	0.749175	0.962767	320	0.0740741	16174.9	23787.6	9832.3	13723.9	26941.2	31826.9	9999.01	11567.1	22339	23839.6	12525.8	15791.9	9703.36	16116.6	5916.04	9937.82	17.5	14646.3	20860.1	18239.7	18966.4	11570.4	1658.75	6651.36	2037.39	16174.7	17338.2	14287	4391.09	3532.72	284.093	8045.27	6686.08	5702.46	9062.52	9941.06	4274.73	11214.2	10177.5	14428.7	8354.09	12134.1	6426.73	30092.7	10541.8
PWY-7196	0.749358	0.93916	321	0.0743056	15377.7	1623.15	0	3027.47	5561.98	9507.94	4598.63	3759.73	8373.77	22381.8	4239.79	8021.17	10.4905	6883.61	1991.57	990.68	17.4395	3124.54	3318.53	1829.24	12427	14.6794	640.506	6240.24	1529.79	28.6447	7062.95	3506.34	1070.97	4217.19	86.4975	1002.5	1895.1	376.721	3700.6	22.5365	710.505	0	9650.47	9475.71	5392.54	4877.6	0	12019.1	6286.16
PWY-5695	0.752199	1.03888	322	0.074537	23959	16268.5	9243.72	15717.5	30865.3	35938.1	10717.3	10847	25640.7	26697.5	10554.4	20094.6	11564.5	19024.4	6010.79	12367.3	29.2938	15890.5	25466	22149.7	13326.6	11826.1	1850.87	7024.96	2577.28	20603.8	21804.6	15109.6	4924.69	5692.58	348.7	9422.43	7912.3	5094.24	12324.7	12616.1	5014.04	14538.9	11218.1	24105.4	10631.1	14331.6	6412.83	32598.6	8969.38
PWY0-162	0.753562	0.965194	323	0.0747685	20956.5	22847.5	10236.2	14572.4	27602.4	32890.6	10253.8	13250.3	23076.1	28218	13644.5	17643.3	10300.3	17945.7	6691	11504.3	25.1103	15774.8	21083.6	20011.2	20551.3	11670.3	1877.07	7164.23	2402.91	20243.9	19117.1	15004.1	5676.87	4103.53	303.369	8723.26	7747.44	6102.4	10920	10367.7	4578.85	12710.9	11181.9	19204.7	9113.59	13878.8	6591.54	27794.5	10691.3
METHYLGALLATE-DEGRADATION-PWY	0.754423	0.934932	324	0.075	6311.33	5559.58	1893.41	3205.44	14676.8	6941.88	2906.79	2279.93	7871.39	1156.47	3511.34	314.171	6.2144	5436.01	470.906	1812.39	9.1304	743.083	6316.22	3577.4	3897.73	3364.69	163.644	581.794	183.115	6941.54	4604.45	0	0	536.355	35.5802	1752.09	125.992	206.756	1424.72	1329.43	1476.89	1500.59	572.594	5839.36	1863.9	65.8909	0	10288.2	2300.33
ARGORNPROST-PWY	0.755628	1.11476	325	0.0752315	4072.47	0	0	39.4853	503.389	587.734	0	2176.34	972.586	910.076	0	0	4089.55	0	0	11.9628	0	0	2750.52	1.9994	0	0	160.614	0	636.492	484.739	6341.94	0	0	2209.19	38.3416	607.539	599.099	269.182	0	194.386	25.9557	1391.5	1210.89	620.691	1915.97	25.8888	1780.82	1985.63	1559.31
NONMEVIPP-PWY	0.757996	0.96591	326	0.075463	19405.9	19273.4	8856.33	11609.3	24182.1	24826.1	8713.47	10043.2	20120.1	23313.3	11743.1	12279.5	8718.86	13814.8	5208.93	9702.53	26.1411	12679.1	17953.2	16977.2	14935.1	9941.75	1463.58	6004.42	1849.62	17534.4	16029.4	11801.4	4938.75	3433.26	256.784	7197.27	6562.24	5235.85	9292.27	9020.8	3928.2	10865.1	13467.6	12833.9	7492.47	11833.8	5566.89	23078.1	9866.11
PWY-7560	0.757996	0.96591	327	0.0756944	19405.9	19273.4	8856.33	11609.3	24182.1	24826.1	8713.47	10043.2	20120.1	23313.3	11743.1	12279.5	8718.86	13814.8	5208.93	9702.53	26.1411	12679.1	17953.2	16977.2	14935.1	9941.75	1463.58	6004.42	1849.62	17534.4	16029.4	11801.4	4938.75	3433.26	256.784	7197.27	6562.24	5235.85	9292.27	9020.8	3928.2	10865.1	13467.6	12833.9	7492.47	11833.8	5566.89	23078.1	9866.11
TRPSYN-PWY	0.759342	0.965955	328	0.0759259	17479	21926	9856.81	13816.7	26788.3	31541.3	9721.19	12527.9	22562.1	26134.9	13187.9	16881.4	9203.14	17283.2	6502.68	10519.1	21.164	15203	19864.9	18065	19320.8	11095.7	1823.73	6780.86	2259.61	19486	17809.4	14007.8	5478.07	3844.53	271.026	7838.89	7270.03	5897.97	10277.1	9959.8	4281.39	12288.8	12075.8	16510.5	8882.03	13204.4	6201.78	26537	10443.8
PWY-6608	0.763031	1.04276	329	0.0761574	17828.3	13544.1	6800.47	12321	28422.9	32093.8	8635.07	5887.57	23803.4	16474.6	9022.72	20059.8	7218.83	15240.4	4254.81	5023.59	20.0597	12378.8	19363.2	14326.7	12056.4	9449.39	1850.87	4559.03	1981.53	12558.6	9095.38	10811	1710.29	5692.58	218.188	5793.85	3547.78	3396.13	11538.9	10119.5	3995.37	7533.79	6906.19	22849.8	10631.1	10120.9	4291.34	25703.2	7279.36
P184-PWY	0.763384	0.935938	330	0.0763889	7036.45	6110.26	2324.94	3953.77	16554.9	8734.05	3059.62	2348.64	9553.08	1154.04	3680.1	431.063	8.6754	6435.88	550.245	1882.8	10.6909	1012.27	6710.62	3420.55	4077.59	3690.95	202.518	595.98	175.856	7779.95	4727.02	0	0	539.347	29.463	1624.65	106.793	237.422	1478.99	1745.88	1701.8	1679.6	536.195	6467.38	1933.67	69.6703	0	10694	2289.05
PANTO-PWY	0.76814	0.965915	331	0.0766204	20783.9	20691.6	9013.19	13783.6	25493	31421.5	8794.54	9784.52	22839	27278.6	12129.4	15037	9227.15	16978.3	5853	9059.32	27.2059	14215.1	17878.4	17744.4	15999	9972.01	1643.37	6293.25	1984.26	17599.7	16723.6	12904.1	4938.75	4170.12	281.625	8115.1	6297.11	5302.71	9249.42	9314.7	4386.49	11298.9	7319.73	16641.3	8257.18	11886.2	5818.26	27485.4	9607.04
GALACT-GLUCUROCAT-PWY	0.769043	0.857598	332	0.0768519	852.115	0	0	22.3454	2458.57	75.5323	0	7.4787	1683.55	1255.17	0	0	0	0	56.3533	6.7337	10.5571	0	986.932	1.1249	1538.16	0	0	0	0	1.4798	0	0	0	39.4265	0	0	0	0	729.595	0.8546	254.739	0	9830.19	0	0	0	0	240.597	197.313
PWY-5005	0.771489	0.698415	333	0.0770833	0	0	0	0	0	0	0	4932.98	0	0	0	0	0	0	0	0	4.0455	7.1972	0	0	0	0	0	0	119.5	0	0	7.1965	0	0	0	0	0	0	0	0	0	0	0	0	0	0	0	0	19.1431
PWY-6969	0.777724	0.967627	334	0.0773148	23843.6	26538.1	11214.8	16255.5	31254.5	37701.3	12177.4	11510.3	25380.7	29914.4	13303.9	19965.2	11947.5	19370	5942.36	13720.8	24.1411	16169.6	25246.2	21189.2	19801.6	13550.9	1873.29	7561.15	2638.64	22991.3	20126.9	16574.1	6575.96	4912.06	328.279	10214.7	9117.92	5952.88	12097.5	12404.2	5208.85	14258	11793.7	23845.3	8157.69	14680	6070.98	23250.6	11700.1
PWY-841	0.782419	0.96917	335	0.0775463	21268	22431.2	10088.2	14227.3	26754.4	32257	10073.2	12652.7	22980.6	26773.3	13067.3	16804.6	10108	17621.9	6455.51	11637.5	25.0613	15164.2	20709.8	19617.6	20282.3	11311.3	1818.71	7220.81	2380.49	19803.2	18478.4	14464.6	5431.65	4008.1	292.115	8703.11	7837.74	5824.13	10353.8	10178	4494.12	12433	11007.5	18883.9	8864.9	13169.7	6227.32	27232.3	10218.2
PWY-7664	0.785059	1.04048	336	0.0777778	14139.2	24137.7	6129.65	7005	17572.6	19997	10739.4	5497.65	2406.11	7606.26	6524.83	20097.1	6236.64	11672.2	1199.5	12922.3	29.3023	6175.72	24622.6	24428	19664.7	12590.1	1184.73	2574.66	1740.84	3397.36	17540.4	18852.7	3923.92	72.8433	435.594	9225.27	9152.59	3637.3	7206.52	11401.2	2361.29	16918.8	8189.2	16876.8	8495.81	1154	7351.02	27501.6	8065.49
CALVIN-PWY	0.794691	0.970969	337	0.0780093	24686.6	24445.9	9709.92	13914.1	25843.5	30262.1	9520.69	12133.1	20713.3	27487.1	12618.1	16204.5	9367.24	17015.2	6413.63	11541	25.3125	14214.1	19785.5	19935.8	18350.4	10753.1	1779.25	6821.94	2351.07	17533.9	19008.9	15241	4602.8	4021.13	312.799	9116.25	7597.54	6002.67	9875.22	9631.93	4496.11	11606.2	16121.2	16600.2	9174.86	12676.2	6104.52	27904.5	11436.6
NADSYN-PWY	0.801978	1.1567	338	0.0782407	1782.14	0	944.474	0	143.298	0	0	0	1901.89	0	0	0	0	0	0	0	0	0	0	31.9022	0	0	0	0	0	0	0	0	0	2257.85	0	19.9156	0	272.347	0	0	0	5383.14	0	1189.22	0	0	0	0	0
PPGPPMET-PWY	0.803379	1.03772	339	0.0784722	8336.76	18056.1	3898.64	7195.95	9970.26	8902.78	6556.1	3477.43	1078	8733.75	911.492	12153.3	3749.6	6388.68	701.82	8793.03	0	751.412	16589.7	12826	8317.46	8069.44	567.522	1024.44	1281.86	10877.8	7573.02	9843.53	4299.18	765.332	202.741	6500.15	6511.65	2049.36	6313.53	7014.29	2562.39	8801.01	2645.47	15100.9	4596.71	183.323	2522.04	15001.2	5545.92
PWY-6071	0.816813	1.07341	340	0.0787037	2576.25	0	0	1021.99	193.519	1694.1	16.4543	19.3943	65.6601	1172.69	0	21.1451	0	0	0	16.3801	0	0	0	1618.82	0	0	0	0	398.512	0	990.886	5064.26	0	39.7373	69.1764	1315.87	64.2969	0	0	813.052	0	2194.43	588.12	0	780.691	0	0	16.353	1858.06
PWY0-1261	0.818795	1.04291	341	0.0789352	15056	176.463	0	52.323	10798.8	369.306	7443.31	1687.04	13143.9	28849.1	6609.95	11836.4	5244.84	6328.47	833.638	3303.2	0	1885.8	15134.1	9581.23	8297.21	4644.95	1058.94	7231.88	1970.59	14340.9	13531.5	0	4541.08	5123.49	119.148	604.28	1394.22	1414.31	9555.34	8261	1974.99	8731.14	6697.38	18545.8	7274.86	7776.98	0	16670.5	1713.03
PWY-922	0.825184	1.14941	342	0.0791667	2183.97	0	0	0	0	0	0	0	6.7286	1006.59	0	0	0	2088.83	0	0	0	0	0	0	0	0	136.131	0	285.903	5.4599	1.3999	0	0	229.29	6.4953	0	0	0	0	0	0	0	0	0	758.086	0	0	1532.56	113.96
PWY-6897	0.826095	0.974729	343	0.0793981	21546.4	20993.1	9520.57	14328.6	25780.6	32785.2	8907.43	10854.1	21725.4	18704	11622.4	17719	11110.9	16509.9	6254.17	11193.3	19.6938	15288.1	19157	18967	19412	10754.6	1616.43	4930.6	2043.76	19168.9	18447.7	13961.2	4870.59	2626.7	303.526	8235.88	7285.55	5378.83	10498	9978.49	4407.46	12318	8607.98	15410.8	6777.15	13162.1	5691.26	23299.6	8875.42
PWY-3001	0.826472	0.975291	344	0.0796296	19528.9	23799	9907.57	14918.5	28133.9	32289.3	10016	12754.3	24032.9	28013	13380.3	17238.5	9867.78	17849.4	6482.96	11826.9	27.7412	15540	20472.1	21255.5	20129.8	11337.6	1805.48	7354.41	2557.36	19353.5	20278.4	15818.8	5331.67	4951.18	318.442	9442.16	7641.24	5785.47	10578.4	10443.6	4808.94	13468.5	15314.6	18087.8	9216.35	13489.1	6041.81	29548.6	11720.9
LIPASYN-PWY	0.827127	1.18763	345	0.0798611	0	0	0	0	0	0	0	0	0	0	0	0	0	0	0	91.161	0	0	0	0	0	766.232	0	0	0	0	0	0	0	0	0	0	0	0	0	0	0	856.488	0	0	0	0	0	0	0
PWY-5989	0.834564	1.0318	346	0.0800926	13483.4	25239.1	5851.84	6514.33	17234.6	19307.2	11120.3	4379.17	2106.32	6866.82	6015.07	20622.6	5759.32	11305.9	1053.34	12158.7	30.1808	5712.28	25795.9	24292.3	19178.9	13324	1127.21	2324.95	1638.46	2999.3	16580.3	18719.9	3642.25	62.6203	421.471	8684.21	8698.15	3379.41	6517.93	12101.8	2039.24	17235.6	7634.71	17710.6	8156.88	1002.19	7383.45	27121.4	7741.82
PWY-6263	0.83651	1.09921	347	0.0803241	0	0	0	0	0	79.3069	1866.26	1.1399	3447.07	8300.24	0	0	0	1.8598	0	0	0	36.8315	1303.13	0	1891.9	1.9998	1.1381	2864.03	304.486	17.9725	0	0	1200.89	1044.91	0	1.115	0.7498	2.2484	2473.41	0	514.033	0	0	0	0	0	0	364.841	180.586
PWY-6122	0.845093	1.0218	348	0.0805556	21719.8	20001.5	9577.63	14360.3	25106.4	29040.2	9600.96	11683.4	21492.6	27534.2	13164.6	16131.3	9390.76	16795.3	7048.42	13744.7	25	14413.5	19308.4	22850.2	21964.1	10482.5	1842.81	7457.26	2521.14	19715.4	18158.2	14809.3	5568.21	4195.33	333.842	10809.2	9186.17	5991.82	10633.4	9801.28	4823.75	12045	14500.3	18318.7	9204.28	13697.7	6086.54	28169.8	11753.3
PWY-6277	0.845093	1.0218	349	0.080787	21719.8	20001.5	9577.63	14360.3	25106.4	29040.2	9600.96	11683.4	21492.6	27534.2	13164.6	16131.3	9390.76	16795.3	7048.42	13744.7	25	14413.5	19308.4	22850.2	21964.1	10482.5	1842.81	7457.26	2521.14	19715.4	18158.2	14809.3	5568.21	4195.33	333.842	10809.2	9186.17	5991.82	10633.4	9801.28	4823.75	12045	14500.3	18318.7	9204.28	13697.7	6086.54	28169.8	11753.3
PWY-6944	0.845144	0.838286	350	0.0810185	0	0	0	0	0	0	0	0	0	0	0	0	0	0	0	0	0	0	0	0	0	0	0	0	0	0	0	0	0	0	0	0	0	0	0	0	0	0	0	534.905	0	0	0	0	0
P163-PWY	0.847202	1.13751	351	0.08125	653.085	0	0	0	0	0	0	1271.63	0	0	0	0	0	0	0	71.4213	0	0	0	0	0	0	239.014	719.244	0	0	0	0	0	292.026	0	655.331	517.594	0	878.523	0	0	0	0	4130.34	0	0	0	0	0
PWY-6282	0.850898	1.02841	352	0.0814815	13136.4	24163.5	5727.13	6350.2	16514.7	18655.5	10771.5	4408.43	2092.46	6770.64	5953.34	19913.2	5772.42	10931.6	1053.96	12018.6	28.2558	5584.77	24983	23336.6	18940.4	12695.5	1113.27	2310.22	1627.12	2980.13	16484.1	18644.1	3737.36	62.5575	415.943	8415.96	8702.85	3395.67	6630.38	11328.5	1991.21	16645.2	7536.62	16693	8194.54	1000.81	7212.49	26390.2	7570.6
HISTSYN-PWY	0.854614	0.979129	353	0.081713	15744.6	20934.3	9369.72	13405.2	25775.3	30339.1	9183.31	10309.6	21571.4	24823	12307	16017.3	8970.56	15173.3	6054.05	9842.57	16.7265	14416.2	18460.7	17638.7	18292.6	10426.9	1651.07	6543.19	2074.53	16376.1	16801.6	13064.8	3872.87	3514.88	267.583	7730.67	6719.61	5381.42	8143.31	9585.66	4157.11	11245.3	12851.9	12276.5	8054.12	12205.5	6105.06	25672.4	9924.45
LEU-DEG2-PWY	0.86017	0.972157	354	0.0819444	13581.3	22164.9	6903.7	13342.2	26792.6	29631.9	5418.04	7501.37	20186.2	9626.25	7249.32	16268.6	8601.7	15305.6	1720.38	8332.65	19.6629	12030.6	13260	11185.8	11558.6	7948.71	810.41	1113.75	902.065	11922.5	13212.8	2453.83	0	1144.23	126.401	5880.86	5981.43	2020.82	1918.84	10480.9	3650.54	11348.2	1746.88	16547.6	5020.36	3346.83	2760.21	22675.2	3884.16
PWY0-1241	0.86051	0.949256	355	0.0821759	1264.24	0.9999	0	198.324	0	472.486	51.5124	5286.23	0	0	2634.76	8.3302	2499.64	1590.66	187.593	4451.06	3.0769	7.4885	0	238.415	4650.56	340.269	13.2911	804.565	468.842	1329.85	7948.78	7.4779	0	101.627	23.9816	1528.59	4023.41	316.735	917.187	128.591	120.119	340.462	568.038	2997.01	947.156	59.8332	1881.67	9596.23	613.148
PWYG-321	0.866333	1.02502	356	0.0824074	14784.1	25397.9	6444.82	7340.26	18478.8	21065.1	11239.8	5052.82	2506.61	7913.3	6748.74	19634	6350.27	12228.2	1239.04	13260.4	30.8288	6459.23	26536	25654.5	20626.2	13288.9	1197.66	2645.47	1814.13	3539.04	18334.4	20014.4	4054.51	75.6941	455.447	9455.32	9490.75	3691.46	7476.8	11877.2	2313.99	17504.1	8466.06	17372.7	8493.05	1197.89	7782.21	29013.4	8471.59
KDO-NAGLIPASYN-PWY	0.879615	0.900201	357	0.0826389	0	3.1996	0	0	0	0	0	26.5863	0	0	0	0	0	0	0	11.9739	0	0	0	1.9997	0	0	0	0	749.021	2.6396	8636.26	0	0	0	28.1614	0	5.3545	0	2699.1	3.0391	292.277	0	0	0	0	0	0	0	0
PWY-3781	0.880112	0.981145	358	0.0828704	48698.2	55450.8	24377.1	35721.4	64523.3	83312.5	21893.8	30709.3	59559.6	66769.1	24925	39193	31448.1	39714.5	8409	28446.8	64.3805	38613.1	41174.8	50334.3	49162.3	24984.6	3176.46	16574	5459.42	48395.5	46257.1	25080.8	5347.9	10492.6	730.357	21519.4	19317.5	8041.23	24961.8	24892.1	11099.4	33073.9	8651.35	46788.9	13477.1	30054.8	15510.8	53108.3	17980.1
PWY-5345	0.883415	0.980522	359	0.0831019	16920.4	16215.1	7181.32	11683.1	17125.7	27875.6	7689.98	8817.91	18679.1	20855.8	7883.72	13970.3	8913.43	14987.6	1820.64	10196.8	20.6719	11011.7	16430.4	18348	14292.8	9011.85	859.201	3066.67	1915.01	12328.4	16305.4	12995.3	1957.18	2915.6	297.371	8434.25	6364.57	1886.16	6824.99	6865.74	3589.3	11995.5	5824.52	10028.2	4924.47	7494.55	4040.46	23217.7	7438.93
PYRIDNUCSAL-PWY	0.883787	1.01963	360	0.0833333	15385.6	15818.4	4666.13	7692.25	11810.3	16110.6	5218.79	5020.18	2539.43	7945.68	4890.58	9629.02	6725.65	9433.06	1909.91	7631.46	17.0511	5802.57	13175.7	16492.7	13475.4	6798.13	54.6239	1539.13	1529.27	3543.14	12075.4	10084.3	2419.5	1188.7	225.531	6136.81	4411.4	2131.68	5897.79	2795.09	2547.76	8868.92	11415.4	0	5616.93	8732.09	4009.81	18764.9	7141.83
PWY-7328	0.884141	0.975715	361	0.0835648	5544.96	13932.9	2958.66	399.14	8975.56	8014.58	4753.91	645.437	1223.65	8540.57	1575.9	8913.41	3713.79	3731.41	854.597	7137.99	13.2997	0	12720.7	4785.71	4453.69	4194.05	600.625	1210.18	1160.57	2471.42	8845.17	3049.41	0	442.288	88.196	3980.39	5271.01	2023.44	1986.58	5217.27	567.514	8795.85	1948.53	9642.34	3504.29	4397.91	9.9785	13350.5	5211.87
HSERMETANA-PWY	0.886306	0.980083	362	0.0837963	17657.6	22427.2	7479.83	16067.8	31457.1	35003.9	7885.63	8668.13	25200.3	16321.4	8500.73	16069.1	8101.95	18473.5	1621.7	10941.9	24.4478	14229.9	18956.6	22356.7	15719.6	10534.7	786.823	4621.94	1720.06	12468.3	15843.1	12463.7	1561.64	2859.59	329.665	9038.7	6615.74	1691.3	7248.19	10679.8	4965.04	12925	7023.72	11963.6	5735.7	6427.75	3619.74	24397.5	8850.95
ANAGLYCOLYSIS-PWY	0.886638	0.983452	363	0.0840278	20160	15138.5	8524.24	11945.7	24451.4	27408	7904.26	9849.94	21221.7	28545.1	12097.5	12280	8200.73	14682.2	5830.96	9146.08	25.6228	13509.9	15379	16094.8	15955.6	7511.04	1631.29	7110.65	2067.96	17349.8	16593.5	9208.94	4570.23	4283.46	256.042	6584.57	5976.99	5395.65	8867.87	8645.93	3873.26	10567.5	15352.1	15693.1	7670.13	11347.9	4940.06	22363.9	10023.8
PWY-7197	0.889229	0.984555	364	0.0842593	14432	19500.7	8856.33	11915.5	22362.5	26467	8754.34	10966.6	20156.2	21980.6	11791	13211.5	8282.83	14622.2	5574.2	9549.5	16	13161.6	17878.4	16524.2	15632.1	9942.75	1641.38	6293.25	1982.93	17538.7	16028.8	12497	4938.75	3477	245.719	7175.88	6348.15	5282.87	9249.42	8979.23	3871.07	10734.7	6179.93	16641.3	7808.17	11851.9	5566.6	23428.3	8215.91
PWY-5103	0.900268	0.98587	365	0.0844907	19689.7	26547	10648.5	16500.6	32572.8	34064.9	10544.1	14881.8	27342.6	28114.6	14695.9	16598.8	12469.3	19848	6270.79	13934.5	33.0988	17356.7	22186.7	24261.6	20396.5	12419.5	1980.09	7632.18	2698.56	21380.5	22771.5	15515.9	5496.68	5588.78	367.056	10710.1	8836.26	6207.89	11844.7	12059	5532.45	15221.7	16436.7	20398.1	9714.19	14705	6319.18	32599.4	12766
PWY-5651	0.901715	1.07761	366	0.0847222	1156.79	0	616.04	0	89.7716	0	0	0	1234.27	0	0	0	0	0	0	0	0	0	0	19.9524	0	0	0	0	0	0	0	0	0	2054.49	0	12.4602	0	173.54	0	0	0	4115.47	0	762.127	0	0	0	0	0
PWY-7377	0.903269	0.929518	367	0.0849537	0	0	0	0	0	0	0	5649.03	0	0	0	0	0	0	0	170.258	2.9281	6.6645	0	0	0	0	0	0	594.335	1.4885	6048.05	11.971	0	0	45.4518	0	0	4.9686	1391.27	0	159.346	1539.93	160.213	0	0	0	0	0	54.9091
PWY-5855	0.907534	1.01619	368	0.0851852	13526.8	18760.8	7944.17	11041	22690.7	27526.3	8102.55	6650.78	19078.1	8461.86	7559.78	14251.7	8376.26	13011.6	2001.14	9892.7	15.3509	10580.6	18016.2	16376.3	14209.2	9736.16	1033.27	1881.04	1537.41	13650.6	15226.5	9424.64	1971.35	1282.61	240.472	6582.95	5867.39	2497.54	6572.85	9540.43	3441.77	10852	2181.68	15942.9	5607.37	8788.01	4493.98	20034.1	5562.59
PWY-5856	0.907534	1.01619	369	0.0854167	13526.8	18760.8	7944.17	11041	22690.7	27526.3	8102.55	6650.78	19078.1	8461.86	7559.78	14251.7	8376.26	13011.6	2001.14	9892.7	15.3509	10580.6	18016.2	16376.3	14209.2	9736.16	1033.27	1881.04	1537.41	13650.6	15226.5	9424.64	1971.35	1282.61	240.472	6582.95	5867.39	2497.54	6572.85	9540.43	3441.77	10852	2181.68	15942.9	5607.37	8788.01	4493.98	20034.1	5562.59
PWY-5857	0.907534	1.01619	370	0.0856481	13526.8	18760.8	7944.17	11041	22690.7	27526.3	8102.55	6650.78	19078.1	8461.86	7559.78	14251.7	8376.26	13011.6	2001.14	9892.7	15.3509	10580.6	18016.2	16376.3	14209.2	9736.16	1033.27	1881.04	1537.41	13650.6	15226.5	9424.64	1971.35	1282.61	240.472	6582.95	5867.39	2497.54	6572.85	9540.43	3441.77	10852	2181.68	15942.9	5607.37	8788.01	4493.98	20034.1	5562.59
PWY-6708	0.907534	1.01619	371	0.0858796	13526.8	18760.8	7944.17	11041	22690.7	27526.3	8102.55	6650.78	19078.1	8461.86	7559.78	14251.7	8376.26	13011.6	2001.14	9892.7	15.3509	10580.6	18016.2	16376.3	14209.2	9736.16	1033.27	1881.04	1537.41	13650.6	15226.5	9424.64	1971.35	1282.61	240.472	6582.95	5867.39	2497.54	6572.85	9540.43	3441.77	10852	2181.68	15942.9	5607.37	8788.01	4493.98	20034.1	5562.59
P23-PWY	0.917426	0.987423	372	0.0861111	20376.8	7963.43	10091.5	9952.01	9010.74	5770.9	9977.57	9895.16	12888.5	16210.4	10589.6	11884.9	8466.84	4415.21	2352.92	3485.44	23.1767	13039	15179.4	12353.9	13749.9	9354.19	1148.76	1290.74	1881.94	17255.7	14396.4	11972.8	5980.59	3304.26	42.3475	6895.92	3129.1	3722.75	9074.95	9121.23	4074.33	9936.84	2751.53	7476	5639.13	6980.61	5736.08	12691.1	8335.46
TEICHOICACID-PWY	0.917667	1.0506	373	0.0863426	3593.06	0	418.457	19.9096	0	0	0	0	1091.05	604.643	2347.2	0	0	2012.02	0	0	0	0	0	0	0	0	154.503	0	395.518	9.7472	0	0	0	2407.45	5.1119	0	0	0	0	0	0	0	88.5465	0	3512.79	0	0	5926.74	1057.48
FASYN-ELONG-PWY	0.919398	1.0129	374	0.0865741	28166.5	26877.6	10152	18549.3	31055.4	38153.6	11270.6	14482.8	24232.1	33273.9	13756.7	23287.7	13940.4	21681.6	4849.28	17932.9	33.4997	15969.6	27348.3	33089.3	22614.7	13152.7	1639.09	4719.43	2945.16	17515.2	25553.2	19536.6	4178.56	4426.13	566.298	15143.4	11426.5	4129.93	11456.3	13181.3	5974.83	17642.5	11397.5	19612.2	12139.3	10745.1	7532.2	36622.3	10525.3
OANTIGEN-PWY	0.921247	0.988556	375	0.0868056	16076.7	17870	8429.02	11009.1	22807.4	26835.6	8780.02	8440.93	19912	19454.5	11046.4	12979.4	9084.39	14102.5	5678.86	8930.63	19.8447	13281.2	15577.4	12745.2	15330.6	8404.9	1651.79	7451.19	1711.7	16301.2	15882.8	9122.08	4032.02	2614.02	213.07	6477.69	6542.29	5338.49	8384.94	9033.49	3632.7	10925.9	8591.66	16076	6390.58	11396.4	5790.28	22599.3	8505.1
PWY-5100	0.922073	1.0131	376	0.087037	11353.5	4100.16	7375.05	5123.73	5637.62	2583.04	6468.9	8191.37	6706.55	17730.8	6067.46	6368.78	4732.27	3666.07	1503.33	2959.85	11	5098.17	8703.82	6145.99	6144.9	5149.32	870.883	3987.13	928.855	8569.74	8753.27	6227.14	1742.04	3540.2	15.1614	4636.65	2016.91	2001.88	3754.51	4609.16	2156.48	5018.36	13345.4	2507.31	6349.81	3076.32	3066.4	12999.5	7428.43
ARGSYN-PWY	0.931751	1.01012	377	0.0872685	14449.4	12865	7004.68	12692.2	22166.7	28753.7	6403.08	10553.3	19656.5	23438.6	10044.3	13865.4	11319.6	13485.4	5574.77	9615.81	16.0727	12284.5	12265.9	14906.8	12803.6	7211.09	1528.4	6303.66	2068.83	14461.8	16863.4	10293.4	4617.12	4193.61	259.077	7258.64	6479.7	5247.42	8808.34	6250.07	3821.24	11090.5	10798.2	10441.2	7900.05	11586.3	6192.26	25353	7905.1
PWY-7400	0.935127	1.0096	378	0.0875	14401.9	12936.8	7013.96	12637.1	22109.3	28637.9	6423.76	10569.9	19579.2	23392.5	10040	13844	11278.7	13450.8	5566.14	9595.23	15.9804	12259.3	12319.6	14902.3	12841.9	7235.32	1525.74	6278.77	2060.22	14434.3	16803.8	10315.5	4599.44	4166.1	257.883	7246.2	6464.36	5234.14	8655.98	6270.91	3808.98	11070.6	10803.2	10466.9	7883.44	11555.2	6173.6	25227.9	7915.21
PWY-6121	0.938454	1.00868	379	0.0877315	22604.1	21644.3	10311	14879.1	25979.4	31574.9	10126.8	12052.1	22769.6	26776.1	13240.3	15959.6	10163	17292.5	6994.75	14522.3	25	14572.6	20226.2	22618.2	22600.8	11014.9	1826.01	7756.36	2580.69	20675.7	18697.9	15465.1	5667.45	4053.35	339.205	11174.6	9867.42	6016.2	10748.3	9760.96	4901.32	12529.7	14694.2	18083	9104.55	13655.5	6321.98	29387.9	11902.5
P461-PWY	0.946018	0.97404	380	0.087963	4402.58	0.8	0	0	0	53.9529	0	7.4178	2540.43	960.063	2643.06	0	0	2472.97	17.975	2.9997	0	0	918.275	0.5	1373.91	0	153.761	0	695.886	0.66	4472.29	0	0	19.4779	13.7702	0	453.167	1.4998	1065.17	0.76	160.138	0	46.8477	0	3664.6	0	0	7297.29	2473.58
P241-PWY	0.95145	1.0667	381	0.0881944	0	0	0	0	0	0	0	0	0	0	0	0	0	0	0	0	0	0	0	0	0	0	0	0	180.459	0	0	0	0	0	0	0	0	0	0	0	0	0	0	0	0	0	0	0	0
PYRIDNUCSYN-PWY	0.954313	1.00655	382	0.0884259	17437.9	18427.5	8519.41	12392.9	23061	27000.1	8370.82	8138.62	19598.1	21716.3	10672.1	15246.5	8167.55	12952.2	5628.95	8801.68	16.7918	13465.6	16193.3	17232.1	16234.3	9427.63	1622.54	5430.86	1716.83	17317.2	14085.9	10630.8	4668.43	2930.47	242.331	7184.68	5946.89	5266.01	9204.31	9491.1	3988.07	9749.39	11657.6	17438.6	5878.51	11843.1	5325.84	20334.5	9244.28
PWY-5531	0.967949	0.976169	383	0.0886574	0	0	0	0	0	0	0	0	0	0	0	1978.92	0	0	0	0	0	0	1231.15	0	0	0	0	606.022	107.541	0	0	1896.88	0	0	16.5399	0	0	0	3766.16	0	0	0	0	0	0	0	0	0	0
PWY-7159	0.967949	0.976169	384	0.0888889	0	0	0	0	0	0	0	0	0	0	0	1978.92	0	0	0	0	0	0	1231.15	0	0	0	0	606.022	107.541	0	0	1896.88	0	0	16.5399	0	0	0	3766.16	0	0	0	0	0	0	0	0	0	0
PWY-5101	0.968917	1.00456	385	0.0891204	26353.4	34000.4	12237.7	20812.2	38301.1	42859.1	12368.3	16649.7	32222.8	32537.6	16883.3	23177.2	13211.3	25155.5	7294.34	18692.2	35.1338	21021.3	26619	30946.6	25662.3	14489.9	2348.76	8988.83	3214.91	24620.4	28853.1	19808.2	6185.06	5974.98	517.818	14088.6	11136.4	7109.41	14405.1	14698.8	6844.05	18852.9	19341.6	27422.6	11627.3	16862.5	7290.82	42878.9	15419.7
PROTOCATECHUATE-ORTHO-CLEAVAGE-PWY	0.969898	1.00762	386	0.0893519	9751.83	13603.2	2507.89	6777.88	6529.35	20333	7101.25	3515.74	1656.22	1867.97	89.873	2049.17	7222.58	5931.7	157.727	5875.63	0	0	16147.1	20322.2	6117.52	9284.02	186.602	273.49	899.433	947.556	5309.89	18188.3	2559.16	551.705	264.208	10459	1772.24	415.69	0	3096.67	2885.36	6085.76	1852.53	1468.47	2415.77	3915.96	2618.69	21151.5	6600.35
AST-PWY	0.971701	0.985104	387	0.0895833	760.529	0	0	5	0	251.778	219.078	1898.85	0	0	0	0	4957.03	0	0	470.52	0	0	0	23.6743	0	170	12.5304	0	393.521	383.624	4927.83	0	0	0	6.25	363.734	0	195.28	542.511	69.7146	50.653	978.229	141.111	501.628	594.444	2783.83	1450.67	8086.67	1.1111
PWY-7371	0.973755	0.981211	388	0.0898148	0	0	0	0	0	27	807.87	0.38	1346	3990	0	0	2.5	0.62	0	0	0	4.9558	469.38	0	713.26	0.75	0.38	2482.25	148.977	0	0	0	405.138	322.858	0	0.38	0.25	0.9	441.82	0	125.526	0	0	0	0	0	0	123	61.5
PWY-5188	0.979113	0.996966	389	0.0900463	17165.2	19884.7	9344.73	13389	24008.2	31118.7	9278.27	11655.7	21450.1	22068.9	12269.7	16346.8	8846.83	15743	6018.79	10116.7	18.1818	14084	18993.1	18144.2	17661.1	10244	1701.52	6695.99	2072.05	18429.6	14852.8	12853.6	4963.25	3772.11	243.028	8023.54	6543.2	5420.72	9270.23	9496.19	4176.48	11114.5	5185.52	16645.3	8503.92	11935.9	5732.83	26775.1	8424.27
ILEUSYN-PWY	0.986917	1.00193	390	0.0902778	25362.6	33017.4	11359.8	20348.9	35983.8	41381.2	11196.9	15726	30506.1	30047.6	15683.3	21626.6	15642.1	24590.1	6769.33	18423.3	36.0156	20159.5	24031.8	29960.1	24737.8	13317.6	2141.31	8346.91	3023.75	22861.6	27080.9	19164.3	5656.43	5977.83	518.023	13920.4	10749.8	6524.98	13649.9	13338.8	6624.24	17599.9	18210.2	25242	10538.5	15717.5	6540.92	40820.2	14408.8
VALSYN-PWY	0.986917	1.00193	391	0.0905093	25362.6	33017.4	11359.8	20348.9	35983.8	41381.2	11196.9	15726	30506.1	30047.6	15683.3	21626.6	15642.1	24590.1	6769.33	18423.3	36.0156	20159.5	24031.8	29960.1	24737.8	13317.6	2141.31	8346.91	3023.75	22861.6	27080.9	19164.3	5656.43	5977.83	518.023	13920.4	10749.8	6524.98	13649.9	13338.8	6624.24	17599.9	18210.2	25242	10538.5	15717.5	6540.92	40820.2	14408.8
UDPNAGSYN-PWY	0.987469	1.00176	392	0.0907407	15954.6	19459.7	8909.04	11822.8	23634.5	26444.4	9069.36	11635.5	20148.6	21836.5	11865.5	13402	9474.67	14461.3	5512.83	9664.66	18.6916	13062.1	18862	18238.6	15478	10168.2	1690.67	6331.88	2120.48	17629.7	17236.9	11841.9	4938.75	3683.15	246.503	7221.82	6382.01	5351.74	9281.23	9506.41	3898.54	11622.1	6472.65	17572.8	8147.98	13183.5	5766.42	23373.7	8828.19
REDCITCYC	0.989922	0.998461	393	0.0909722	24330.9	12327.8	10335.7	12930	9132.32	9965.42	11607	10360	15629.7	28354.1	9924.26	13877.5	10150.8	8770.49	3761.2	12485.8	22.5445	14341	18231	19859.1	16964.5	11065.4	1252.63	4729.36	2395.3	21126.3	14301.1	15175.2	5893.73	3231.51	263.398	9802.22	8336.94	2518.86	10829.5	10555.4	4614.58	11553.2	5633.09	22312.5	7304.18	11948.7	5778.48	23571.7	11340.6
PWY-6609	0.994152	1.00089	394	0.0912037	11946.5	3528.45	3610.78	4338.99	6259.59	9580.34	6225.48	4724.36	7144.48	25740.4	8697.32	12287.6	3736.62	6492.97	5383.17	3756.58	10.4015	6045.73	11412	4057.02	10700.9	4236.17	1433.03	6951.92	1414.97	9583.42	5841.01	8006.81	4262.55	4655.16	144.431	2645.37	2914.11	4615.67	8203.41	3934.3	1553.66	5186.32	12250.9	13940.2	7438.63	7352.3	2922.93	13129	6284.94
BRANCHED-CHAIN-AA-SYN-PWY	0.994455	1.00079	395	0.0914352	21914.6	28968.3	11328.8	17992.8	33537.1	37452.3	11174	15487.1	29066.2	29282.9	15456.9	18655.9	13985.6	20644.5	6837.61	15432.5	33.0988	18535.9	23383.1	26621.4	22229.6	12918.8	2124.62	8338.31	2809.56	22742.8	24295.7	16703.4	5787.97	5855.13	407.01	11960.3	9645.31	6668.8	12926.1	12797.9	6009.43	16324.8	16870	22808	10255.3	15437.3	6646.59	35125.7	13504.8
PWY-5189	0.995121	1.0007	396	0.0916667	15962.3	19846.4	8856.33	12931.1	23282	29738.5	8865.16	11310	20338.5	21504.9	12126.2	15740.6	8284.08	16131.6	6002.57	9907.8	17.5824	13920.6	18290.1	17418.4	17717.2	9944.25	1643.37	6429.25	2095.19	17599.8	16264.4	13071.4	4938.75	3756.62	261.218	7757.94	6512.69	5327.26	9289.21	9061.92	4041.45	10812.2	4848.38	15689.3	8322.57	12257.5	5819.18	24825.8	8006.26
HEXITOLDEGSUPER-PWY	0.996781	0.997993	397	0.0918981	4556.01	0	0	0	0	0	0	0	52.6149	1898.32	0	0	0	0	0	8.9773	0	0	0	1.4998	0	0	260.97	0	775.938	1.8864	6661.94	0	0	83.2741	22.9944	0	5.342	0	1734.67	2.278	254.463	0	0	0	1207.49	0	0	0	2713.76
UBISYN-PWY	0.997846	1.00038	398	0.0921296	13490.1	18154.8	7540.89	10897.8	17657.5	27217.1	7410.27	6749.81	18462.1	7929.84	6947.83	13445.1	8323.18	6418.47	1813.82	9269.6	0	10413.1	16777.2	15908.7	13959.7	8564.43	891.138	1638.55	1486.55	12629.2	14924.2	8126.53	1702.85	1111.3	216.275	6341.18	5616.67	2078.9	6080.23	8894.11	3298.87	10253.6	2179.04	14881.9	4632.95	7799.52	4148.17	19486.2	5239.41
PWY-7392	0.998155	1.00045	399	0.0923611	9259.42	2203.42	0	3997.37	894.457	10736.3	3401.16	4409.59	3724.71	19352	5333.6	8322.53	0	7493.07	2424.57	167.827	0	4119.22	6440.69	2340.66	11311	16.4682	756.177	5128.32	1499.07	38.9204	7310.47	4302.7	782.062	3045.57	77.5757	1333.61	1211.3	1653.08	2684.25	8.2719	533.917	0	0	9582.15	5673.41	457.675	0	13427.3	845.139
METHANOGENESIS-PWY	#DIV/0!	#DIV/0!	400	0.0925926	0	0	0	0	0	0	0	0	0	0	0	0	0	0	0	0	0	0	0	0	0	0	0	0	0	0	0	0	0	0	0	0	0	0	0	0	0	0	0	0	0	0	0	0	0
PWY-2221	#DIV/0!	#DIV/0!	401	0.0928241	0	0	0	0	0	0	0	0	0	0	0	0	0	0	0	0	0	0	0	0	0	0	0	0	0	0	0	0	0	0	0	0	0	0	0	0	0	0	0	0	0	0	0	0	0
PWY-3941	#DIV/0!	#DIV/0!	402	0.0930556	0	0	0	0	0	0	0	0	0	0	0	0	0	0	0	0	0	0	0	0	0	0	0	0	0	0	0	0	0	0	0	0	0	0	0	0	0	0	0	0	0	0	0	0	0
PWY-5088	#DIV/0!	#DIV/0!	403	0.093287	0	0	0	0	0	0	0	0	0	0	0	0	0	0	0	0	0	0	0	0	0	0	0	0	0	0	0	0	0	0	0	0	0	0	0	0	0	0	0	0	0	0	0	0	0
PWY-5519	#DIV/0!	#DIV/0!	404	0.0935185	0	0	0	0	0	0	0	0	0	0	0	0	0	0	0	0	0	0	0	0	0	0	0	0	0	0	0	0	0	0	0	0	0	0	0	0	0	0	0	0	0	0	0	0	0
PWY-5656	#DIV/0!	#DIV/0!	405	0.09375	0	0	0	0	0	0	0	0	0	0	0	0	0	0	0	0	0	0	0	0	0	0	0	0	0	0	0	0	0	0	0	0	0	0	0	0	0	0	0	0	0	0	0	0	0
PWY-5743	#DIV/0!	#DIV/0!	406	0.0939815	0	0	0	0	0	0	0	0	0	0	0	0	0	0	0	0	0	0	0	0	0	0	0	0	0	0	0	0	0	0	0	0	0	0	0	0	0	0	0	0	0	0	0	0	0
PWY-5744	#DIV/0!	#DIV/0!	407	0.094213	0	0	0	0	0	0	0	0	0	0	0	0	0	0	0	0	0	0	0	0	0	0	0	0	0	0	0	0	0	0	0	0	0	0	0	0	0	0	0	0	0	0	0	0	0
PWY-5789	#DIV/0!	#DIV/0!	408	0.0944444	0	0	0	0	0	0	0	0	0	0	0	0	0	0	0	0	0	0	0	0	0	0	0	0	0	0	0	0	0	0	0	0	0	0	0	0	0	0	0	0	0	0	0	0	0
PWY-6141	#DIV/0!	#DIV/0!	409	0.0946759	0	0	0	0	0	0	0	0	0	0	0	0	0	0	0	0	0	0	0	0	0	0	0	0	0	0	0	0	0	0	0	0	0	0	0	0	0	0	0	0	0	0	0	0	0
PWY-6142	#DIV/0!	#DIV/0!	410	0.0949074	0	0	0	0	0	0	0	0	0	0	0	0	0	0	0	0	0	0	0	0	0	0	0	0	0	0	0	0	0	0	0	0	0	0	0	0	0	0	0	0	0	0	0	0	0
PWY-6143	#DIV/0!	#DIV/0!	411	0.0951389	0	0	0	0	0	0	0	0	0	0	0	0	0	0	0	0	0	0	0	0	0	0	0	0	0	0	0	0	0	0	0	0	0	0	0	0	0	0	0	0	0	0	0	0	0
PWY-6146	#DIV/0!	#DIV/0!	412	0.0953704	0	0	0	0	0	0	0	0	0	0	0	0	0	0	0	0	0	0	0	0	0	0	0	0	0	0	0	0	0	0	0	0	0	0	0	0	0	0	0	0	0	0	0	0	0
PWY-6148	#DIV/0!	#DIV/0!	413	0.0956019	0	0	0	0	0	0	0	0	0	0	0	0	0	0	0	0	0	0	0	0	0	0	0	0	0	0	0	0	0	0	0	0	0	0	0	0	0	0	0	0	0	0	0	0	0
PWY-6165	#DIV/0!	#DIV/0!	414	0.0958333	0	0	0	0	0	0	0	0	0	0	0	0	0	0	0	0	0	0	0	0	0	0	0	0	0	0	0	0	0	0	0	0	0	0	0	0	0	0	0	0	0	0	0	0	0
PWY-6167	#DIV/0!	#DIV/0!	415	0.0960648	0	0	0	0	0	0	0	0	0	0	0	0	0	0	0	0	0	0	0	0	0	0	0	0	0	0	0	0	0	0	0	0	0	0	0	0	0	0	0	0	0	0	0	0	0
PWY-6174	#DIV/0!	#DIV/0!	416	0.0962963	0	0	0	0	0	0	0	0	0	0	0	0	0	0	0	0	0	0	0	0	0	0	0	0	0	0	0	0	0	0	0	0	0	0	0	0	0	0	0	0	0	0	0	0	0
PWY-622	#DIV/0!	#DIV/0!	417	0.0965278	0	0	0	0	0	0	0	0	0	0	0	0	0	0	0	0	0	0	0	0	0	0	0	0	0	0	0	0	0	0	0	0	0	0	0	0	0	0	0	0	0	0	0	0	0
PWY-6281	#DIV/0!	#DIV/0!	418	0.0967593	0	0	0	0	0	0	0	0	0	0	0	0	0	0	0	0	0	0	0	0	0	0	0	0	0	0	0	0	0	0	0	0	0	0	0	0	0	0	0	0	0	0	0	0	0
PWY-6349	#DIV/0!	#DIV/0!	419	0.0969907	0	0	0	0	0	0	0	0	0	0	0	0	0	0	0	0	0	0	0	0	0	0	0	0	0	0	0	0	0	0	0	0	0	0	0	0	0	0	0	0	0	0	0	0	0
PWY-6350	#DIV/0!	#DIV/0!	420	0.0972222	0	0	0	0	0	0	0	0	0	0	0	0	0	0	0	0	0	0	0	0	0	0	0	0	0	0	0	0	0	0	0	0	0	0	0	0	0	0	0	0	0	0	0	0	0
PWY-6486	#DIV/0!	#DIV/0!	421	0.0974537	0	0	0	0	0	0	0	0	0	0	0	0	0	0	0	0	0	0	0	0	0	0	0	0	0	0	0	0	0	0	0	0	0	0	0	0	0	0	0	0	0	0	0	0	0
PWY-6581	#DIV/0!	#DIV/0!	422	0.0976852	0	0	0	0	0	0	0	0	0	0	0	0	0	0	0	0	0	0	0	0	0	0	0	0	0	0	0	0	0	0	0	0	0	0	0	0	0	0	0	0	0	0	0	0	0
PWY-6654	#DIV/0!	#DIV/0!	423	0.0979167	0	0	0	0	0	0	0	0	0	0	0	0	0	0	0	0	0	0	0	0	0	0	0	0	0	0	0	0	0	0	0	0	0	0	0	0	0	0	0	0	0	0	0	0	0
PWY-6797	#DIV/0!	#DIV/0!	424	0.0981481	0	0	0	0	0	0	0	0	0	0	0	0	0	0	0	0	0	0	0	0	0	0	0	0	0	0	0	0	0	0	0	0	0	0	0	0	0	0	0	0	0	0	0	0	0
PWY-7024	#DIV/0!	#DIV/0!	425	0.0983796	0	0	0	0	0	0	0	0	0	0	0	0	0	0	0	0	0	0	0	0	0	0	0	0	0	0	0	0	0	0	0	0	0	0	0	0	0	0	0	0	0	0	0	0	0
PWY-7084	#DIV/0!	#DIV/0!	426	0.0986111	0	0	0	0	0	0	0	0	0	0	0	0	0	0	0	0	0	0	0	0	0	0	0	0	0	0	0	0	0	0	0	0	0	0	0	0	0	0	0	0	0	0	0	0	0
PWY-7185	#DIV/0!	#DIV/0!	427	0.0988426	0	0	0	0	0	0	0	0	0	0	0	0	0	0	0	0	0	0	0	0	0	0	0	0	0	0	0	0	0	0	0	0	0	0	0	0	0	0	0	0	0	0	0	0	0
PWY-7286	#DIV/0!	#DIV/0!	428	0.0990741	0	0	0	0	0	0	0	0	0	0	0	0	0	0	0	0	0	0	0	0	0	0	0	0	0	0	0	0	0	0	0	0	0	0	0	0	0	0	0	0	0	0	0	0	0
PWY-7385	#DIV/0!	#DIV/0!	429	0.0993056	0	0	0	0	0	0	0	0	0	0	0	0	0	0	0	0	0	0	0	0	0	0	0	0	0	0	0	0	0	0	0	0	0	0	0	0	0	0	0	0	0	0	0	0	0
PWY-7644	#DIV/0!	#DIV/0!	430	0.099537	0	0	0	0	0	0	0	0	0	0	0	0	0	0	0	0	0	0	0	0	0	0	0	0	0	0	0	0	0	0	0	0	0	0	0	0	0	0	0	0	0	0	0	0	0
PWY5F9-12	#DIV/0!	#DIV/0!	431	0.0997685	0	0	0	0	0	0	0	0	0	0	0	0	0	0	0	0	0	0	0	0	0	0	0	0	0	0	0	0	0	0	0	0	0	0	0	0	0	0	0	0	0	0	0	0	0
VALDEG-PWY	#DIV/0!	#DIV/0!	432	0.1	0	0	0	0	0	0	0	0	0	0	0	0	0	0	0	0	0	0	0	0	0	0	0	0	0	0	0	0	0	0	0	0	0	0	0	0	0	0	0	0	0	0	0	0	0
[truncated: 107 more columns]
