# Supplementary material for: Methionine-producing tumor micro(be) environment fuels growth of solid tumors
Source: Cell Oncol (Dordr). 2023 Jun 15;46(6):1659–73. doi: 10.1007/s13402-023-00832-7 (PMC10697899; doi:10.1007/s13402-023-00832-7)
Supplement: Supplementary file 3 — Supplementary file3 (XLSX 10 KB) [file 13402_2023_832_MOESM3_ESM.xlsx]

## Sheet: Sheet1
Supplemental Table 3: p-values for LUAD-associated genes
Gene	Probe	p-value (Paired T vs NM)	p-value (Unpaired, High vs Low SAM pathway microbiome)
CDH1	cg11667754	0.609198	0.32501
CDH1	cg24765079	0.0173678	0.064829
CDKN2A	cg03079681	0.55117	0.48775
CDKN2A	cg11653709	1.65707e-18	0.233107
DAPK1	cg22571217	0.00433726	0.693928
GSTP1	cg04920951	0.329761	0.260451
GSTP1	cg11566244	2.26237e-06	0.0216319
MGMT	cg07453748	1.54538e-05	0.177488
RARB	cg02499249	0.00144771	0.924046
RARB	cg27486427	1.1426e-09	0.027461
TIMP3	cg05260966	6.84316e-06	0.519816
